# Supplementary material for: Transformation and other factors of the peptide mass spectrometry pairwise peak-list comparison process
Source: BMC Bioinformatics. 2005 Nov 30;6:285. doi: 10.1186/1471-2105-6-285 (PMC1343595; doi:10.1186/1471-2105-6-285)
Supplement: Additional File 1 — Column name and factor level definition of the following four tables. [file 1471-2105-6-285-S1.txt]

*  Measure - Measure (dissimilarity measure)
   *  Binary - measures.
      *  fm - Fowlkes Mallows
      *  hg - Huberts Gamma
      *  rmi - relative mutual information
      *  gower - gower coefficient
   *  Intensity -  based measures.
      *  cov - Covariance
      *  soai - sum of agreeing intensities
      *  euclidean - euclidean distance
      *  manhattan - Manhattan distance
      *  canberra - Canberra distance
      *  simindex - similarity index
      *  dotprod - dot product measure
*  Trans (intensity transformation)
   *  N - raw data
   *  S - square root transformation
   *  L - log transformation
   *  R - ranks of intensities
*  Scale - scaling of peak intensities
   *  T - total ion count scaling
   *  N - vector length
   *  S - root mean square
   *  Z - z-score        
*  theta - weigth of non-matching peaks
   *  0.5                         
   *  1                           
   *  2   
*  Weight - weighting of measurement accuracy
   *  M - without non-crossing matching                  
   *  W - with non-crossing matching     
*  Noncross (non-crossing matching)
   *  A - the non-crossing matching was determined
   *  O - the non-crossing matching was not determined
*  Length - length of aligned PLs
   *  N=0
   *  N=250 (PMF) ; N=800 (MSMS)
*  FPPAUC - specificity PAUC.
*  TPPAUC - sensitivity PAUC
