# Supplementary material for: Transformation and other factors of the peptide mass spectrometry pairwise peak-list comparison process
Source: BMC Bioinformatics. 2005 Nov 30;6:285. doi: 10.1186/1471-2105-6-285 (PMC1343595; doi:10.1186/1471-2105-6-285)
Supplement: Additional File 2 — The file contains the sensitivity and specificity PAUC obtained for peak-list comparison approaches based on binary measure and the PMF dataset. [file 1471-2105-6-285-S2.csv]

Measure "Theta" "Weight" "Noncross" "Length" "specificityPAUC" "sensitivityPAUC"
1 "fm" "0.5" "M" "A" 0 99.58713 97.91641
2 "hg" "0.5" "M" "A" 0 99.47341 97.69762
3 "rmi" "0.5" "M" "A" 0 99.59067 97.80852
4 "gower" "0.5" "M" "A" 0 99.47175 97.84846
5 "fm" "1" "M" "A" 0 99.59607 97.91657
6 "hg" "1" "M" "A" 0 99.47395 97.72419
7 "rmi" "1" "M" "A" 0 99.58996 97.80483
8 "gower" "1" "M" "A" 0 99.47196 97.84846
9 "fm" "2" "M" "A" 0 99.59952 97.91181
10 "hg" "2" "M" "A" 0 99.47102 97.71164
11 "rmi" "2" "M" "A" 0 99.58991 97.79601
12 "gower" "2" "M" "A" 0 99.47175 97.84846
13 "fm" "0.5" "M" "O" 0 99.58727 97.91641
14 "hg" "0.5" "M" "O" 0 99.47435 97.69762
15 "rmi" "0.5" "M" "O" 0 99.59082 97.80852
16 "gower" "0.5" "M" "O" 0 99.47208 97.84846
17 "fm" "1" "M" "O" 0 99.59623 97.91657
18 "hg" "1" "M" "O" 0 99.47479 97.72419
19 "rmi" "1" "M" "O" 0 99.59018 97.80483
20 "gower" "1" "M" "O" 0 99.47229 97.84846
21 "fm" "2" "M" "O" 0 99.59978 97.91181
22 "hg" "2" "M" "O" 0 99.47162 97.71164
23 "rmi" "2" "M" "O" 0 99.59007 97.79601
24 "gower" "2" "M" "O" 0 99.47208 97.84846
25 "fm" "0.5" "W" "A" 0 99.61444 97.91893
26 "hg" "0.5" "W" "A" 0 99.45348 97.67430
27 "rmi" "0.5" "W" "A" 0 99.60980 97.83016
28 "gower" "0.5" "W" "A" 0 99.51383 97.87396
29 "fm" "1" "W" "A" 0 99.61948 97.91648
30 "hg" "1" "W" "A" 0 99.45622 97.68101
31 "rmi" "1" "W" "A" 0 99.60915 97.82735
32 "gower" "1" "W" "A" 0 99.51383 97.87546
33 "fm" "2" "W" "A" 0 99.62191 97.92409
34 "hg" "2" "W" "A" 0 99.45388 97.68641
35 "rmi" "2" "W" "A" 0 99.60907 97.82282
36 "gower" "2" "W" "A" 0 99.51386 97.87396
37 "fm" "0.5" "W" "O" 0 99.61459 97.91893
38 "hg" "0.5" "W" "O" 0 99.45406 97.67430
39 "rmi" "0.5" "W" "O" 0 99.60994 97.83016
40 "gower" "0.5" "W" "O" 0 99.51389 97.87396
41 "fm" "1" "W" "O" 0 99.61966 97.91648
42 "hg" "1" "W" "O" 0 99.45730 97.68101
43 "rmi" "1" "W" "O" 0 99.60929 97.82735
44 "gower" "1" "W" "O" 0 99.51389 97.87546
45 "fm" "2" "W" "O" 0 99.62211 97.92409
46 "hg" "2" "W" "O" 0 99.45505 97.68641
47 "rmi" "2" "W" "O" 0 99.60918 97.82282
48 "gower" "2" "W" "O" 0 99.51392 97.87396
49 "fm" "0.5" "M" "A" 250 99.58713 97.91641
50 "hg" "0.5" "M" "A" 250 99.61836 97.90502
51 "rmi" "0.5" "M" "A" 250 99.55098 97.85395
52 "gower" "0.5" "M" "A" 250 99.47175 97.84846
53 "fm" "1" "M" "A" 250 99.59607 97.91657
54 "hg" "1" "M" "A" 250 96.13088 96.75747
55 "rmi" "1" "M" "A" 250 97.39112 96.94332
56 "gower" "1" "M" "A" 250 99.47196 97.84846
57 "fm" "2" "M" "A" 250 99.59952 97.91181
58 "hg" "2" "M" "A" 250 34.75990 76.10146
59 "rmi" "2" "M" "A" 250 44.19424 81.29419
60 "gower" "2" "M" "A" 250 99.47175 97.84846
61 "fm" "0.5" "M" "O" 250 99.58727 97.91641
62 "hg" "0.5" "M" "O" 250 99.61872 97.90502
63 "rmi" "0.5" "M" "O" 250 99.55151 97.85395
64 "gower" "0.5" "M" "O" 250 99.47208 97.84846
65 "fm" "1" "M" "O" 250 99.59623 97.91657
66 "hg" "1" "M" "O" 250 96.13539 96.76185
67 "rmi" "1" "M" "O" 250 97.39486 96.94770
68 "gower" "1" "M" "O" 250 99.47229 97.84846
69 "fm" "2" "M" "O" 250 99.59978 97.91181
70 "hg" "2" "M" "O" 250 34.78128 76.10584
71 "rmi" "2" "M" "O" 250 44.22327 81.29810
72 "gower" "2" "M" "O" 250 99.47208 97.84846
73 "fm" "0.5" "W" "A" 250 99.61444 97.91893
74 "hg" "0.5" "W" "A" 250 99.61246 97.88621
75 "rmi" "0.5" "W" "A" 250 99.52161 97.82723
76 "gower" "0.5" "W" "A" 250 99.51383 97.87396
77 "fm" "1" "W" "A" 250 99.61948 97.91648
78 "hg" "1" "W" "A" 250 95.63082 96.57251
79 "rmi" "1" "W" "A" 250 97.12966 96.80164
80 "gower" "1" "W" "A" 250 99.51383 97.87546
81 "fm" "2" "W" "A" 250 99.62191 97.92409
82 "hg" "2" "W" "A" 250 34.33935 75.51390
83 "rmi" "2" "W" "A" 250 43.66991 80.74865
84 "gower" "2" "W" "A" 250 99.51386 97.87396
85 "fm" "0.5" "W" "O" 250 99.61459 97.91893
86 "hg" "0.5" "W" "O" 250 99.61303 97.88621
87 "rmi" "0.5" "W" "O" 250 99.52224 97.82723
88 "gower" "0.5" "W" "O" 250 99.51389 97.87396
89 "fm" "1" "W" "O" 250 99.61966 97.91648
90 "hg" "1" "W" "O" 250 95.63846 96.58080
91 "rmi" "1" "W" "O" 250 97.13680 96.80555
92 "gower" "1" "W" "O" 250 99.51389 97.87546
93 "fm" "2" "W" "O" 250 99.62211 97.92409
94 "hg" "2" "W" "O" 250 34.35966 75.52047
95 "rmi" "2" "W" "O" 250 43.71048 80.75428
96 "gower" "2" "W" "O" 250 99.51392 97.87396
