# Supplementary material for: Transformation and other factors of the peptide mass spectrometry pairwise peak-list comparison process
Source: BMC Bioinformatics. 2005 Nov 30;6:285. doi: 10.1186/1471-2105-6-285 (PMC1343595; doi:10.1186/1471-2105-6-285)
Supplement: Additional File 3 — The file contains the sensitivity and specificity PAUC obtained for peak-list comparison approaches based on measures considering peak intensities and the PMF dataset. [file 1471-2105-6-285-S3.csv]

ABBREV "Measure" "Trans" "Scale" "Theta" "Weight" "Noncross" "Length" "specificityPAUC" "sensitivityPAUC"
1 "cov.N.T.(0.5).W.A.0" "cov" "N" "T" "0.5" "W" "A" 0 82.027210 94.06370
2 "cov.S.T.(0.5).W.A.0" "cov" "S" "T" "0.5" "W" "A" 0 82.204579 93.89911
3 "cov.L.T.(0.5).W.A.0" "cov" "L" "T" "0.5" "W" "A" 0 72.032584 90.81743
4 "cov.R.T.(0.5).W.A.0" "cov" "R" "T" "0.5" "W" "A" 0 91.110417 95.98421
5 "cov.N.T.(1).W.A.0" "cov" "N" "T" "1" "W" "A" 0 75.745141 92.95409
6 "cov.S.T.(1).W.A.0" "cov" "S" "T" "1" "W" "A" 0 69.184641 90.71681
7 "cov.L.T.(1).W.A.0" "cov" "L" "T" "1" "W" "A" 0 48.538349 82.10100
8 "cov.R.T.(1).W.A.0" "cov" "R" "T" "1" "W" "A" 0 79.716733 92.69136
9 "cov.N.T.(2).W.A.0" "cov" "N" "T" "2" "W" "A" 0 69.130622 91.45808
10 "cov.S.T.(2).W.A.0" "cov" "S" "T" "2" "W" "A" 0 56.907937 86.67831
11 "cov.L.T.(2).W.A.0" "cov" "L" "T" "2" "W" "A" 0 35.698333 73.39076
12 "cov.R.T.(2).W.A.0" "cov" "R" "T" "2" "W" "A" 0 65.108824 87.06140
13 "cov.N.T.(0.5).W.O.0" "cov" "N" "T" "0.5" "W" "O" 0 82.027210 94.06370
14 "cov.S.T.(0.5).W.O.0" "cov" "S" "T" "0.5" "W" "O" 0 82.204579 93.89911
15 "cov.L.T.(0.5).W.O.0" "cov" "L" "T" "0.5" "W" "O" 0 72.032616 90.81743
16 "cov.R.T.(0.5).W.O.0" "cov" "R" "T" "0.5" "W" "O" 0 91.110417 95.98421
17 "cov.N.T.(1).W.O.0" "cov" "N" "T" "1" "W" "O" 0 75.745141 92.95409
18 "cov.S.T.(1).W.O.0" "cov" "S" "T" "1" "W" "O" 0 69.184674 90.71681
19 "cov.L.T.(1).W.O.0" "cov" "L" "T" "1" "W" "O" 0 48.538349 82.10100
20 "cov.R.T.(1).W.O.0" "cov" "R" "T" "1" "W" "O" 0 79.716733 92.69136
21 "cov.N.T.(2).W.O.0" "cov" "N" "T" "2" "W" "O" 0 69.130622 91.45808
22 "cov.S.T.(2).W.O.0" "cov" "S" "T" "2" "W" "O" 0 56.907937 86.67831
23 "cov.L.T.(2).W.O.0" "cov" "L" "T" "2" "W" "O" 0 35.698333 73.39076
24 "cov.R.T.(2).W.O.0" "cov" "R" "T" "2" "W" "O" 0 65.108824 87.06140
25 "cov.N.T.(0.5).M.A.0" "cov" "N" "T" "0.5" "M" "A" 0 82.408044 94.18764
26 "cov.S.T.(0.5).M.A.0" "cov" "S" "T" "0.5" "M" "A" 0 83.107422 94.14489
27 "cov.L.T.(0.5).M.A.0" "cov" "L" "T" "0.5" "M" "A" 0 73.754983 91.35092
28 "cov.R.T.(0.5).M.A.0" "cov" "R" "T" "0.5" "M" "A" 0 91.539067 96.13834
29 "cov.N.T.(1).M.A.0" "cov" "N" "T" "1" "M" "A" 0 76.265933 93.11587
30 "cov.S.T.(1).M.A.0" "cov" "S" "T" "1" "M" "A" 0 70.248217 90.96261
31 "cov.L.T.(1).M.A.0" "cov" "L" "T" "1" "M" "A" 0 49.819235 82.77817
32 "cov.R.T.(1).M.A.0" "cov" "R" "T" "1" "M" "A" 0 80.603105 92.99917
33 "cov.N.T.(2).M.A.0" "cov" "N" "T" "2" "M" "A" 0 69.643952 91.63146
34 "cov.S.T.(2).M.A.0" "cov" "S" "T" "2" "M" "A" 0 57.681520 87.07609
35 "cov.L.T.(2).M.A.0" "cov" "L" "T" "2" "M" "A" 0 36.271358 73.87934
36 "cov.R.T.(2).M.A.0" "cov" "R" "T" "2" "M" "A" 0 66.003676 87.54319
37 "cov.N.T.(0.5).M.O.0" "cov" "N" "T" "0.5" "M" "O" 0 82.408044 94.18764
38 "cov.S.T.(0.5).M.O.0" "cov" "S" "T" "0.5" "M" "O" 0 83.107422 94.14489
39 "cov.L.T.(0.5).M.O.0" "cov" "L" "T" "0.5" "M" "O" 0 73.755015 91.35092
40 "cov.R.T.(0.5).M.O.0" "cov" "R" "T" "0.5" "M" "O" 0 91.539067 96.13834
41 "cov.N.T.(1).M.O.0" "cov" "N" "T" "1" "M" "O" 0 76.265933 93.11587
42 "cov.S.T.(1).M.O.0" "cov" "S" "T" "1" "M" "O" 0 70.248217 90.96261
43 "cov.L.T.(1).M.O.0" "cov" "L" "T" "1" "M" "O" 0 49.819235 82.77817
44 "cov.R.T.(1).M.O.0" "cov" "R" "T" "1" "M" "O" 0 80.603137 92.99917
45 "cov.N.T.(2).M.O.0" "cov" "N" "T" "2" "M" "O" 0 69.643952 91.63146
46 "cov.S.T.(2).M.O.0" "cov" "S" "T" "2" "M" "O" 0 57.681520 87.07609
47 "cov.L.T.(2).M.O.0" "cov" "L" "T" "2" "M" "O" 0 36.271358 73.87934
48 "cov.R.T.(2).M.O.0" "cov" "R" "T" "2" "M" "O" 0 66.003676 87.54319
49 "cov.N.N.(0.5).W.A.0" "cov" "N" "N" "0.5" "W" "A" 0 83.991686 94.35064
50 "cov.S.N.(0.5).W.A.0" "cov" "S" "N" "0.5" "W" "A" 0 88.585123 95.13955
51 "cov.L.N.(0.5).W.A.0" "cov" "L" "N" "0.5" "W" "A" 0 85.924349 94.05014
52 "cov.R.N.(0.5).W.A.0" "cov" "R" "N" "0.5" "W" "A" 0 94.513799 96.71955
53 "cov.N.N.(1).W.A.0" "cov" "N" "N" "1" "W" "A" 0 79.270161 93.36902
54 "cov.S.N.(1).W.A.0" "cov" "S" "N" "1" "W" "A" 0 78.312059 92.53380
55 "cov.L.N.(1).W.A.0" "cov" "L" "N" "1" "W" "A" 0 67.900519 87.87777
56 "cov.R.N.(1).W.A.0" "cov" "R" "N" "1" "W" "A" 0 88.495861 95.01237
57 "cov.N.N.(2).W.A.0" "cov" "N" "N" "2" "W" "A" 0 73.095896 92.05977
58 "cov.S.N.(2).W.A.0" "cov" "S" "N" "2" "W" "A" 0 67.275687 89.54595
59 "cov.L.N.(2).W.A.0" "cov" "L" "N" "2" "W" "A" 0 51.866413 80.19084
60 "cov.R.N.(2).W.A.0" "cov" "R" "N" "2" "W" "A" 0 79.134402 92.08465
61 "cov.N.N.(0.5).W.O.0" "cov" "N" "N" "0.5" "W" "O" 0 83.991658 94.35064
62 "cov.S.N.(0.5).W.O.0" "cov" "S" "N" "0.5" "W" "O" 0 88.585096 95.13955
63 "cov.L.N.(0.5).W.O.0" "cov" "L" "N" "0.5" "W" "O" 0 85.924317 94.05014
64 "cov.R.N.(0.5).W.O.0" "cov" "R" "N" "0.5" "W" "O" 0 94.513767 96.71955
65 "cov.N.N.(1).W.O.0" "cov" "N" "N" "1" "W" "O" 0 79.270165 93.36902
66 "cov.S.N.(1).W.O.0" "cov" "S" "N" "1" "W" "O" 0 78.312027 92.53380
67 "cov.L.N.(1).W.O.0" "cov" "L" "N" "1" "W" "O" 0 67.900280 87.87777
68 "cov.R.N.(1).W.O.0" "cov" "R" "N" "1" "W" "O" 0 88.495861 95.01237
69 "cov.N.N.(2).W.O.0" "cov" "N" "N" "2" "W" "O" 0 73.095896 92.05977
70 "cov.S.N.(2).W.O.0" "cov" "S" "N" "2" "W" "O" 0 67.275619 89.54595
71 "cov.L.N.(2).W.O.0" "cov" "L" "N" "2" "W" "O" 0 51.866413 80.19084
72 "cov.R.N.(2).W.O.0" "cov" "R" "N" "2" "W" "O" 0 79.134370 92.08465
73 "cov.N.N.(0.5).M.A.0" "cov" "N" "N" "0.5" "M" "A" 0 84.117487 94.40553
74 "cov.S.N.(0.5).M.A.0" "cov" "S" "N" "0.5" "M" "A" 0 89.051545 95.29426
75 "cov.L.N.(0.5).M.A.0" "cov" "L" "N" "0.5" "M" "A" 0 87.020952 94.34029
76 "cov.R.N.(0.5).M.A.0" "cov" "R" "N" "0.5" "M" "A" 0 94.659048 96.74993
77 "cov.N.N.(1).M.A.0" "cov" "N" "N" "1" "M" "A" 0 79.707328 93.54345
78 "cov.S.N.(1).M.A.0" "cov" "S" "N" "1" "M" "A" 0 79.165047 92.75387
79 "cov.L.N.(1).M.A.0" "cov" "L" "N" "1" "M" "A" 0 69.244653 88.48938
80 "cov.R.N.(1).M.A.0" "cov" "R" "N" "1" "M" "A" 0 89.095352 95.18078
81 "cov.N.N.(2).M.A.0" "cov" "N" "N" "2" "M" "A" 0 73.576275 92.16052
82 "cov.S.N.(2).M.A.0" "cov" "S" "N" "2" "M" "A" 0 68.022943 89.74683
83 "cov.L.N.(2).M.A.0" "cov" "L" "N" "2" "M" "A" 0 52.718720 80.69510
84 "cov.R.N.(2).M.A.0" "cov" "R" "N" "2" "M" "A" 0 79.729488 92.33573
85 "cov.N.N.(0.5).M.O.0" "cov" "N" "N" "0.5" "M" "O" 0 84.117487 94.40553
86 "cov.S.N.(0.5).M.O.0" "cov" "S" "N" "0.5" "M" "O" 0 89.051517 95.29426
87 "cov.L.N.(0.5).M.O.0" "cov" "L" "N" "0.5" "M" "O" 0 87.020892 94.34029
88 "cov.R.N.(0.5).M.O.0" "cov" "R" "N" "0.5" "M" "O" 0 94.659048 96.74993
89 "cov.N.N.(1).M.O.0" "cov" "N" "N" "1" "M" "O" 0 79.707328 93.54345
90 "cov.S.N.(1).M.O.0" "cov" "S" "N" "1" "M" "O" 0 79.165047 92.75387
91 "cov.L.N.(1).M.O.0" "cov" "L" "N" "1" "M" "O" 0 69.244479 88.48938
92 "cov.R.N.(1).M.O.0" "cov" "R" "N" "1" "M" "O" 0 89.095352 95.18078
93 "cov.N.N.(2).M.O.0" "cov" "N" "N" "2" "M" "O" 0 73.576307 92.16052
94 "cov.S.N.(2).M.O.0" "cov" "S" "N" "2" "M" "O" 0 68.022943 89.74488
95 "cov.L.N.(2).M.O.0" "cov" "L" "N" "2" "M" "O" 0 52.718720 80.69510
96 "cov.R.N.(2).M.O.0" "cov" "R" "N" "2" "M" "O" 0 79.729455 92.33573
97 "cov.N.Z.(0.5).W.A.0" "cov" "N" "Z" "0.5" "W" "A" 0 91.458996 95.11372
98 "cov.S.Z.(0.5).W.A.0" "cov" "S" "Z" "0.5" "W" "A" 0 97.869448 96.92840
99 "cov.L.Z.(0.5).W.A.0" "cov" "L" "Z" "0.5" "W" "A" 0 98.805988 97.23291
100 "cov.R.Z.(0.5).W.A.0" "cov" "R" "Z" "0.5" "W" "A" 0 98.489527 97.89459
101 "cov.N.Z.(1).W.A.0" "cov" "N" "Z" "1" "W" "A" 0 88.861556 94.59431
102 "cov.S.Z.(1).W.A.0" "cov" "S" "Z" "1" "W" "A" 0 95.915166 96.27472
103 "cov.L.Z.(1).W.A.0" "cov" "L" "Z" "1" "W" "A" 0 96.865944 96.07132
104 "cov.R.Z.(1).W.A.0" "cov" "R" "Z" "1" "W" "A" 0 98.749777 97.74668
105 "cov.N.Z.(2).W.A.0" "cov" "N" "Z" "2" "W" "A" 0 85.820262 93.80835
106 "cov.S.Z.(2).W.A.0" "cov" "S" "Z" "2" "W" "A" 0 93.566837 95.00229
107 "cov.L.Z.(2).W.A.0" "cov" "L" "Z" "2" "W" "A" 0 94.388436 94.13465
108 "cov.R.Z.(2).W.A.0" "cov" "R" "Z" "2" "W" "A" 0 98.391483 97.38298
109 "cov.N.Z.(0.5).W.O.0" "cov" "N" "Z" "0.5" "W" "O" 0 91.458973 95.11372
110 "cov.S.Z.(0.5).W.O.0" "cov" "S" "Z" "0.5" "W" "O" 0 97.869420 96.92840
111 "cov.L.Z.(0.5).W.O.0" "cov" "L" "Z" "0.5" "W" "O" 0 98.805974 97.23291
112 "cov.R.Z.(0.5).W.O.0" "cov" "R" "Z" "0.5" "W" "O" 0 98.489527 97.89459
113 "cov.N.Z.(1).W.O.0" "cov" "N" "Z" "1" "W" "O" 0 88.861472 94.59431
114 "cov.S.Z.(1).W.O.0" "cov" "S" "Z" "1" "W" "O" 0 95.915078 96.27472
115 "cov.L.Z.(1).W.O.0" "cov" "L" "Z" "1" "W" "O" 0 96.865916 96.07132
116 "cov.R.Z.(1).W.O.0" "cov" "R" "Z" "1" "W" "O" 0 98.749777 97.74668
117 "cov.N.Z.(2).W.O.0" "cov" "N" "Z" "2" "W" "O" 0 85.820123 93.80835
118 "cov.S.Z.(2).W.O.0" "cov" "S" "Z" "2" "W" "O" 0 93.566781 95.00229
119 "cov.L.Z.(2).W.O.0" "cov" "L" "Z" "2" "W" "O" 0 94.388380 94.13465
120 "cov.R.Z.(2).W.O.0" "cov" "R" "Z" "2" "W" "O" 0 98.391483 97.38298
121 "cov.N.Z.(0.5).M.A.0" "cov" "N" "Z" "0.5" "M" "A" 0 91.530075 95.10882
122 "cov.S.Z.(0.5).M.A.0" "cov" "S" "Z" "0.5" "M" "A" 0 97.951444 96.95642
123 "cov.L.Z.(0.5).M.A.0" "cov" "L" "Z" "0.5" "M" "A" 0 98.882834 97.22540
124 "cov.R.Z.(0.5).M.A.0" "cov" "R" "Z" "0.5" "M" "A" 0 98.461460 97.90755
125 "cov.N.Z.(1).M.A.0" "cov" "N" "Z" "1" "M" "A" 0 88.966318 94.63563
126 "cov.S.Z.(1).M.A.0" "cov" "S" "Z" "1" "M" "A" 0 96.069277 96.35215
127 "cov.L.Z.(1).M.A.0" "cov" "L" "Z" "1" "M" "A" 0 97.056922 96.16640
128 "cov.R.Z.(1).M.A.0" "cov" "R" "Z" "1" "M" "A" 0 98.736626 97.74566
129 "cov.N.Z.(2).M.A.0" "cov" "N" "Z" "2" "M" "A" 0 86.035013 93.88973
130 "cov.S.Z.(2).M.A.0" "cov" "S" "Z" "2" "M" "A" 0 93.750918 95.09490
131 "cov.L.Z.(2).M.A.0" "cov" "L" "Z" "2" "M" "A" 0 94.568790 94.30113
132 "cov.R.Z.(2).M.A.0" "cov" "R" "Z" "2" "M" "A" 0 98.426731 97.42739
133 "cov.N.Z.(0.5).M.O.0" "cov" "N" "Z" "0.5" "M" "O" 0 91.530075 95.10882
134 "cov.S.Z.(0.5).M.O.0" "cov" "S" "Z" "0.5" "M" "O" 0 97.951416 96.95642
135 "cov.L.Z.(0.5).M.O.0" "cov" "L" "Z" "0.5" "M" "O" 0 98.882820 97.22540
136 "cov.R.Z.(0.5).M.O.0" "cov" "R" "Z" "0.5" "M" "O" 0 98.461460 97.90755
137 "cov.N.Z.(1).M.O.0" "cov" "N" "Z" "1" "M" "O" 0 88.966207 94.63563
138 "cov.S.Z.(1).M.O.0" "cov" "S" "Z" "1" "M" "O" 0 96.069217 96.35215
139 "cov.L.Z.(1).M.O.0" "cov" "L" "Z" "1" "M" "O" 0 97.056866 96.16640
140 "cov.R.Z.(1).M.O.0" "cov" "R" "Z" "1" "M" "O" 0 98.736626 97.74566
141 "cov.N.Z.(2).M.O.0" "cov" "N" "Z" "2" "M" "O" 0 86.034934 93.88973
142 "cov.S.Z.(2).M.O.0" "cov" "S" "Z" "2" "M" "O" 0 93.750862 95.09490
143 "cov.L.Z.(2).M.O.0" "cov" "L" "Z" "2" "M" "O" 0 94.568735 94.30113
144 "cov.R.Z.(2).M.O.0" "cov" "R" "Z" "2" "M" "O" 0 98.426731 97.42739
145 "cov.N.S.(0.5).W.A.0" "cov" "N" "S" "0.5" "W" "A" 0 93.687528 95.06134
146 "cov.S.S.(0.5).W.A.0" "cov" "S" "S" "0.5" "W" "A" 0 99.007728 97.01067
147 "cov.L.S.(0.5).W.A.0" "cov" "L" "S" "0.5" "W" "A" 0 99.331478 97.34643
148 "cov.R.S.(0.5).W.A.0" "cov" "R" "S" "0.5" "W" "A" 0 99.084225 97.83419
149 "cov.N.S.(1).W.A.0" "cov" "N" "S" "1" "W" "A" 0 92.796255 94.88105
150 "cov.S.S.(1).W.A.0" "cov" "S" "S" "1" "W" "A" 0 98.482888 96.85958
151 "cov.L.S.(1).W.A.0" "cov" "L" "S" "1" "W" "A" 0 98.545675 96.95798
152 "cov.R.S.(1).W.A.0" "cov" "R" "S" "1" "W" "A" 0 99.118239 97.70488
153 "cov.N.S.(2).W.A.0" "cov" "N" "S" "2" "W" "A" 0 90.967449 94.46990
154 "cov.S.S.(2).W.A.0" "cov" "S" "S" "2" "W" "A" 0 97.624489 96.51193
155 "cov.L.S.(2).W.A.0" "cov" "L" "S" "2" "W" "A" 0 97.308810 95.83657
156 "cov.R.S.(2).W.A.0" "cov" "R" "S" "2" "W" "A" 0 98.763312 97.16170
157 "cov.N.S.(0.5).W.O.0" "cov" "N" "S" "0.5" "W" "O" 0 93.687473 95.06134
158 "cov.S.S.(0.5).W.O.0" "cov" "S" "S" "0.5" "W" "O" 0 99.007714 97.01067
159 "cov.L.S.(0.5).W.O.0" "cov" "L" "S" "0.5" "W" "O" 0 99.331462 97.34643
160 "cov.R.S.(0.5).W.O.0" "cov" "R" "S" "0.5" "W" "O" 0 99.084225 97.83419
161 "cov.N.S.(1).W.O.0" "cov" "N" "S" "1" "W" "O" 0 92.796144 94.88105
162 "cov.S.S.(1).W.O.0" "cov" "S" "S" "1" "W" "O" 0 98.482888 96.85958
163 "cov.L.S.(1).W.O.0" "cov" "L" "S" "1" "W" "O" 0 98.545658 96.95798
164 "cov.R.S.(1).W.O.0" "cov" "R" "S" "1" "W" "O" 0 99.118239 97.70488
165 "cov.N.S.(2).W.O.0" "cov" "N" "S" "2" "W" "O" 0 90.967370 94.46990
166 "cov.S.S.(2).W.O.0" "cov" "S" "S" "2" "W" "O" 0 97.624475 96.51193
167 "cov.L.S.(2).W.O.0" "cov" "L" "S" "2" "W" "O" 0 97.308794 95.83657
168 "cov.R.S.(2).W.O.0" "cov" "R" "S" "2" "W" "O" 0 98.763312 97.16170
169 "cov.N.S.(0.5).M.A.0" "cov" "N" "S" "0.5" "M" "A" 0 93.580842 95.04894
170 "cov.S.S.(0.5).M.A.0" "cov" "S" "S" "0.5" "M" "A" 0 99.015739 97.01482
171 "cov.L.S.(0.5).M.A.0" "cov" "L" "S" "0.5" "M" "A" 0 99.370698 97.32630
172 "cov.R.S.(0.5).M.A.0" "cov" "R" "S" "0.5" "M" "A" 0 99.080973 97.82998
173 "cov.N.S.(1).M.A.0" "cov" "N" "S" "1" "M" "A" 0 92.834934 94.86454
174 "cov.S.S.(1).M.A.0" "cov" "S" "S" "1" "M" "A" 0 98.534035 96.90207
175 "cov.L.S.(1).M.A.0" "cov" "L" "S" "1" "M" "A" 0 98.633873 96.97724
176 "cov.R.S.(1).M.A.0" "cov" "R" "S" "1" "M" "A" 0 99.122658 97.71392
177 "cov.N.S.(2).M.A.0" "cov" "N" "S" "2" "M" "A" 0 91.116087 94.46759
178 "cov.S.S.(2).M.A.0" "cov" "S" "S" "2" "M" "A" 0 97.688019 96.55220
179 "cov.L.S.(2).M.A.0" "cov" "L" "S" "2" "M" "A" 0 97.421490 95.94047
180 "cov.R.S.(2).M.A.0" "cov" "R" "S" "2" "M" "A" 0 98.814346 97.19974
181 "cov.N.S.(0.5).M.O.0" "cov" "N" "S" "0.5" "M" "O" 0 93.580814 95.04894
182 "cov.S.S.(0.5).M.O.0" "cov" "S" "S" "0.5" "M" "O" 0 99.015725 97.01482
183 "cov.L.S.(0.5).M.O.0" "cov" "L" "S" "0.5" "M" "O" 0 99.370682 97.32630
184 "cov.R.S.(0.5).M.O.0" "cov" "R" "S" "0.5" "M" "O" 0 99.080973 97.82998
185 "cov.N.S.(1).M.O.0" "cov" "N" "S" "1" "M" "O" 0 92.834850 94.86454
186 "cov.S.S.(1).M.O.0" "cov" "S" "S" "1" "M" "O" 0 98.534021 96.90207
187 "cov.L.S.(1).M.O.0" "cov" "L" "S" "1" "M" "O" 0 98.633857 96.97724
188 "cov.R.S.(1).M.O.0" "cov" "R" "S" "1" "M" "O" 0 99.122658 97.71392
189 "cov.N.S.(2).M.O.0" "cov" "N" "S" "2" "M" "O" 0 91.115981 94.46759
190 "cov.S.S.(2).M.O.0" "cov" "S" "S" "2" "M" "O" 0 97.688006 96.55220
191 "cov.L.S.(2).M.O.0" "cov" "L" "S" "2" "M" "O" 0 97.421474 95.94047
192 "cov.R.S.(2).M.O.0" "cov" "R" "S" "2" "M" "O" 0 98.814346 97.19974
193 "cov.N.T.(0.5).W.A.250" "cov" "N" "T" "0.5" "W" "A" 250 82.027210 94.06370
194 "cov.S.T.(0.5).W.A.250" "cov" "S" "T" "0.5" "W" "A" 250 82.204579 93.89911
195 "cov.L.T.(0.5).W.A.250" "cov" "L" "T" "0.5" "W" "A" 250 72.032584 90.81743
196 "cov.R.T.(0.5).W.A.250" "cov" "R" "T" "0.5" "W" "A" 250 91.110417 95.98421
197 "cov.N.T.(1).W.A.250" "cov" "N" "T" "1" "W" "A" 250 75.745141 92.95409
198 "cov.S.T.(1).W.A.250" "cov" "S" "T" "1" "W" "A" 250 69.184641 90.71681
199 "cov.L.T.(1).W.A.250" "cov" "L" "T" "1" "W" "A" 250 48.538349 82.10100
200 "cov.R.T.(1).W.A.250" "cov" "R" "T" "1" "W" "A" 250 79.716733 92.69136
201 "cov.N.T.(2).W.A.250" "cov" "N" "T" "2" "W" "A" 250 69.130622 91.45808
202 "cov.S.T.(2).W.A.250" "cov" "S" "T" "2" "W" "A" 250 56.907937 86.67831
203 "cov.L.T.(2).W.A.250" "cov" "L" "T" "2" "W" "A" 250 35.698333 73.39076
204 "cov.R.T.(2).W.A.250" "cov" "R" "T" "2" "W" "A" 250 65.108824 87.06140
205 "cov.N.T.(0.5).W.O.250" "cov" "N" "T" "0.5" "W" "O" 250 82.027210 94.06370
206 "cov.S.T.(0.5).W.O.250" "cov" "S" "T" "0.5" "W" "O" 250 82.204579 93.89911
207 "cov.L.T.(0.5).W.O.250" "cov" "L" "T" "0.5" "W" "O" 250 72.032616 90.81743
208 "cov.R.T.(0.5).W.O.250" "cov" "R" "T" "0.5" "W" "O" 250 91.110417 95.98421
209 "cov.N.T.(1).W.O.250" "cov" "N" "T" "1" "W" "O" 250 75.745141 92.95409
210 "cov.S.T.(1).W.O.250" "cov" "S" "T" "1" "W" "O" 250 69.184674 90.71681
211 "cov.L.T.(1).W.O.250" "cov" "L" "T" "1" "W" "O" 250 48.538349 82.10100
212 "cov.R.T.(1).W.O.250" "cov" "R" "T" "1" "W" "O" 250 79.716733 92.69136
213 "cov.N.T.(2).W.O.250" "cov" "N" "T" "2" "W" "O" 250 69.130622 91.45808
214 "cov.S.T.(2).W.O.250" "cov" "S" "T" "2" "W" "O" 250 56.907937 86.67831
215 "cov.L.T.(2).W.O.250" "cov" "L" "T" "2" "W" "O" 250 35.698333 73.39076
216 "cov.R.T.(2).W.O.250" "cov" "R" "T" "2" "W" "O" 250 65.108824 87.06140
217 "cov.N.T.(0.5).M.A.250" "cov" "N" "T" "0.5" "M" "A" 250 82.408044 94.18764
218 "cov.S.T.(0.5).M.A.250" "cov" "S" "T" "0.5" "M" "A" 250 83.107422 94.14489
219 "cov.L.T.(0.5).M.A.250" "cov" "L" "T" "0.5" "M" "A" 250 73.754983 91.35092
220 "cov.R.T.(0.5).M.A.250" "cov" "R" "T" "0.5" "M" "A" 250 91.539067 96.13834
221 "cov.N.T.(1).M.A.250" "cov" "N" "T" "1" "M" "A" 250 76.265933 93.11587
222 "cov.S.T.(1).M.A.250" "cov" "S" "T" "1" "M" "A" 250 70.248217 90.96261
223 "cov.L.T.(1).M.A.250" "cov" "L" "T" "1" "M" "A" 250 49.819235 82.77817
224 "cov.R.T.(1).M.A.250" "cov" "R" "T" "1" "M" "A" 250 80.603105 92.99917
225 "cov.N.T.(2).M.A.250" "cov" "N" "T" "2" "M" "A" 250 69.643952 91.63146
226 "cov.S.T.(2).M.A.250" "cov" "S" "T" "2" "M" "A" 250 57.681520 87.07609
227 "cov.L.T.(2).M.A.250" "cov" "L" "T" "2" "M" "A" 250 36.271358 73.87934
228 "cov.R.T.(2).M.A.250" "cov" "R" "T" "2" "M" "A" 250 66.003676 87.54319
229 "cov.N.T.(0.5).M.O.250" "cov" "N" "T" "0.5" "M" "O" 250 82.408044 94.18764
230 "cov.S.T.(0.5).M.O.250" "cov" "S" "T" "0.5" "M" "O" 250 83.107422 94.14489
231 "cov.L.T.(0.5).M.O.250" "cov" "L" "T" "0.5" "M" "O" 250 73.755015 91.35092
232 "cov.R.T.(0.5).M.O.250" "cov" "R" "T" "0.5" "M" "O" 250 91.539067 96.13834
233 "cov.N.T.(1).M.O.250" "cov" "N" "T" "1" "M" "O" 250 76.265933 93.11587
234 "cov.S.T.(1).M.O.250" "cov" "S" "T" "1" "M" "O" 250 70.248217 90.96261
235 "cov.L.T.(1).M.O.250" "cov" "L" "T" "1" "M" "O" 250 49.819235 82.77817
236 "cov.R.T.(1).M.O.250" "cov" "R" "T" "1" "M" "O" 250 80.603137 92.99917
237 "cov.N.T.(2).M.O.250" "cov" "N" "T" "2" "M" "O" 250 69.643952 91.63146
238 "cov.S.T.(2).M.O.250" "cov" "S" "T" "2" "M" "O" 250 57.681520 87.07609
239 "cov.L.T.(2).M.O.250" "cov" "L" "T" "2" "M" "O" 250 36.271358 73.87934
240 "cov.R.T.(2).M.O.250" "cov" "R" "T" "2" "M" "O" 250 66.003676 87.54319
241 "cov.N.N.(0.5).W.A.250" "cov" "N" "N" "0.5" "W" "A" 250 83.991686 94.35064
242 "cov.S.N.(0.5).W.A.250" "cov" "S" "N" "0.5" "W" "A" 250 88.585123 95.13955
243 "cov.L.N.(0.5).W.A.250" "cov" "L" "N" "0.5" "W" "A" 250 85.924349 94.05014
244 "cov.R.N.(0.5).W.A.250" "cov" "R" "N" "0.5" "W" "A" 250 94.513799 96.71955
245 "cov.N.N.(1).W.A.250" "cov" "N" "N" "1" "W" "A" 250 79.270161 93.36902
246 "cov.S.N.(1).W.A.250" "cov" "S" "N" "1" "W" "A" 250 78.312059 92.53380
247 "cov.L.N.(1).W.A.250" "cov" "L" "N" "1" "W" "A" 250 67.900519 87.87777
248 "cov.R.N.(1).W.A.250" "cov" "R" "N" "1" "W" "A" 250 88.495861 95.01237
249 "cov.N.N.(2).W.A.250" "cov" "N" "N" "2" "W" "A" 250 73.095896 92.05977
250 "cov.S.N.(2).W.A.250" "cov" "S" "N" "2" "W" "A" 250 67.275687 89.54595
251 "cov.L.N.(2).W.A.250" "cov" "L" "N" "2" "W" "A" 250 51.866413 80.19084
252 "cov.R.N.(2).W.A.250" "cov" "R" "N" "2" "W" "A" 250 79.134402 92.08465
253 "cov.N.N.(0.5).W.O.250" "cov" "N" "N" "0.5" "W" "O" 250 83.991658 94.35064
254 "cov.S.N.(0.5).W.O.250" "cov" "S" "N" "0.5" "W" "O" 250 88.585096 95.13955
255 "cov.L.N.(0.5).W.O.250" "cov" "L" "N" "0.5" "W" "O" 250 85.924317 94.05014
256 "cov.R.N.(0.5).W.O.250" "cov" "R" "N" "0.5" "W" "O" 250 94.513767 96.71955
257 "cov.N.N.(1).W.O.250" "cov" "N" "N" "1" "W" "O" 250 79.270165 93.36902
258 "cov.S.N.(1).W.O.250" "cov" "S" "N" "1" "W" "O" 250 78.312027 92.53380
259 "cov.L.N.(1).W.O.250" "cov" "L" "N" "1" "W" "O" 250 67.900280 87.87777
260 "cov.R.N.(1).W.O.250" "cov" "R" "N" "1" "W" "O" 250 88.495861 95.01237
261 "cov.N.N.(2).W.O.250" "cov" "N" "N" "2" "W" "O" 250 73.095896 92.05977
262 "cov.S.N.(2).W.O.250" "cov" "S" "N" "2" "W" "O" 250 67.275619 89.54595
263 "cov.L.N.(2).W.O.250" "cov" "L" "N" "2" "W" "O" 250 51.866413 80.19084
264 "cov.R.N.(2).W.O.250" "cov" "R" "N" "2" "W" "O" 250 79.134370 92.08465
265 "cov.N.N.(0.5).M.A.250" "cov" "N" "N" "0.5" "M" "A" 250 84.117487 94.40553
266 "cov.S.N.(0.5).M.A.250" "cov" "S" "N" "0.5" "M" "A" 250 89.051545 95.29426
267 "cov.L.N.(0.5).M.A.250" "cov" "L" "N" "0.5" "M" "A" 250 87.020952 94.34029
268 "cov.R.N.(0.5).M.A.250" "cov" "R" "N" "0.5" "M" "A" 250 94.659048 96.74993
269 "cov.N.N.(1).M.A.250" "cov" "N" "N" "1" "M" "A" 250 79.707328 93.54345
270 "cov.S.N.(1).M.A.250" "cov" "S" "N" "1" "M" "A" 250 79.165047 92.75387
271 "cov.L.N.(1).M.A.250" "cov" "L" "N" "1" "M" "A" 250 69.244653 88.48938
272 "cov.R.N.(1).M.A.250" "cov" "R" "N" "1" "M" "A" 250 89.095352 95.18078
273 "cov.N.N.(2).M.A.250" "cov" "N" "N" "2" "M" "A" 250 73.576275 92.16052
274 "cov.S.N.(2).M.A.250" "cov" "S" "N" "2" "M" "A" 250 68.022943 89.74683
275 "cov.L.N.(2).M.A.250" "cov" "L" "N" "2" "M" "A" 250 52.718720 80.69510
276 "cov.R.N.(2).M.A.250" "cov" "R" "N" "2" "M" "A" 250 79.729488 92.33573
277 "cov.N.N.(0.5).M.O.250" "cov" "N" "N" "0.5" "M" "O" 250 84.117487 94.40553
278 "cov.S.N.(0.5).M.O.250" "cov" "S" "N" "0.5" "M" "O" 250 89.051517 95.29426
279 "cov.L.N.(0.5).M.O.250" "cov" "L" "N" "0.5" "M" "O" 250 87.020892 94.34029
280 "cov.R.N.(0.5).M.O.250" "cov" "R" "N" "0.5" "M" "O" 250 94.659048 96.74993
281 "cov.N.N.(1).M.O.250" "cov" "N" "N" "1" "M" "O" 250 79.707328 93.54345
282 "cov.S.N.(1).M.O.250" "cov" "S" "N" "1" "M" "O" 250 79.165047 92.75387
283 "cov.L.N.(1).M.O.250" "cov" "L" "N" "1" "M" "O" 250 69.244479 88.48938
284 "cov.R.N.(1).M.O.250" "cov" "R" "N" "1" "M" "O" 250 89.095352 95.18078
285 "cov.N.N.(2).M.O.250" "cov" "N" "N" "2" "M" "O" 250 73.576307 92.16052
286 "cov.S.N.(2).M.O.250" "cov" "S" "N" "2" "M" "O" 250 68.022943 89.74488
287 "cov.L.N.(2).M.O.250" "cov" "L" "N" "2" "M" "O" 250 52.718720 80.69510
288 "cov.R.N.(2).M.O.250" "cov" "R" "N" "2" "M" "O" 250 79.729455 92.33573
289 "cov.N.Z.(0.5).W.A.250" "cov" "N" "Z" "0.5" "W" "A" 250 91.458996 95.11372
290 "cov.S.Z.(0.5).W.A.250" "cov" "S" "Z" "0.5" "W" "A" 250 97.869448 96.92840
291 "cov.L.Z.(0.5).W.A.250" "cov" "L" "Z" "0.5" "W" "A" 250 98.805988 97.23291
292 "cov.R.Z.(0.5).W.A.250" "cov" "R" "Z" "0.5" "W" "A" 250 98.489527 97.89459
293 "cov.N.Z.(1).W.A.250" "cov" "N" "Z" "1" "W" "A" 250 88.861556 94.59431
294 "cov.S.Z.(1).W.A.250" "cov" "S" "Z" "1" "W" "A" 250 95.915166 96.27472
295 "cov.L.Z.(1).W.A.250" "cov" "L" "Z" "1" "W" "A" 250 96.865944 96.07132
296 "cov.R.Z.(1).W.A.250" "cov" "R" "Z" "1" "W" "A" 250 98.749777 97.74668
297 "cov.N.Z.(2).W.A.250" "cov" "N" "Z" "2" "W" "A" 250 85.820262 93.80835
298 "cov.S.Z.(2).W.A.250" "cov" "S" "Z" "2" "W" "A" 250 93.566837 95.00229
299 "cov.L.Z.(2).W.A.250" "cov" "L" "Z" "2" "W" "A" 250 94.388436 94.13465
300 "cov.R.Z.(2).W.A.250" "cov" "R" "Z" "2" "W" "A" 250 98.391483 97.38298
301 "cov.N.Z.(0.5).W.O.250" "cov" "N" "Z" "0.5" "W" "O" 250 91.458973 95.11372
302 "cov.S.Z.(0.5).W.O.250" "cov" "S" "Z" "0.5" "W" "O" 250 97.869420 96.92840
303 "cov.L.Z.(0.5).W.O.250" "cov" "L" "Z" "0.5" "W" "O" 250 98.805974 97.23291
304 "cov.R.Z.(0.5).W.O.250" "cov" "R" "Z" "0.5" "W" "O" 250 98.489527 97.89459
305 "cov.N.Z.(1).W.O.250" "cov" "N" "Z" "1" "W" "O" 250 88.861472 94.59431
306 "cov.S.Z.(1).W.O.250" "cov" "S" "Z" "1" "W" "O" 250 95.915078 96.27472
307 "cov.L.Z.(1).W.O.250" "cov" "L" "Z" "1" "W" "O" 250 96.865916 96.07132
308 "cov.R.Z.(1).W.O.250" "cov" "R" "Z" "1" "W" "O" 250 98.749777 97.74668
309 "cov.N.Z.(2).W.O.250" "cov" "N" "Z" "2" "W" "O" 250 85.820123 93.80835
310 "cov.S.Z.(2).W.O.250" "cov" "S" "Z" "2" "W" "O" 250 93.566781 95.00229
311 "cov.L.Z.(2).W.O.250" "cov" "L" "Z" "2" "W" "O" 250 94.388380 94.13465
312 "cov.R.Z.(2).W.O.250" "cov" "R" "Z" "2" "W" "O" 250 98.391483 97.38298
313 "cov.N.Z.(0.5).M.A.250" "cov" "N" "Z" "0.5" "M" "A" 250 91.530075 95.10882
314 "cov.S.Z.(0.5).M.A.250" "cov" "S" "Z" "0.5" "M" "A" 250 97.951444 96.95642
315 "cov.L.Z.(0.5).M.A.250" "cov" "L" "Z" "0.5" "M" "A" 250 98.882834 97.22540
316 "cov.R.Z.(0.5).M.A.250" "cov" "R" "Z" "0.5" "M" "A" 250 98.461460 97.90755
317 "cov.N.Z.(1).M.A.250" "cov" "N" "Z" "1" "M" "A" 250 88.966318 94.63563
318 "cov.S.Z.(1).M.A.250" "cov" "S" "Z" "1" "M" "A" 250 96.069277 96.35215
319 "cov.L.Z.(1).M.A.250" "cov" "L" "Z" "1" "M" "A" 250 97.056922 96.16640
320 "cov.R.Z.(1).M.A.250" "cov" "R" "Z" "1" "M" "A" 250 98.736626 97.74566
321 "cov.N.Z.(2).M.A.250" "cov" "N" "Z" "2" "M" "A" 250 86.035013 93.88973
322 "cov.S.Z.(2).M.A.250" "cov" "S" "Z" "2" "M" "A" 250 93.750918 95.09490
323 "cov.L.Z.(2).M.A.250" "cov" "L" "Z" "2" "M" "A" 250 94.568790 94.30113
324 "cov.R.Z.(2).M.A.250" "cov" "R" "Z" "2" "M" "A" 250 98.426731 97.42739
325 "cov.N.Z.(0.5).M.O.250" "cov" "N" "Z" "0.5" "M" "O" 250 91.530075 95.10882
326 "cov.S.Z.(0.5).M.O.250" "cov" "S" "Z" "0.5" "M" "O" 250 97.951416 96.95642
327 "cov.L.Z.(0.5).M.O.250" "cov" "L" "Z" "0.5" "M" "O" 250 98.882820 97.22540
328 "cov.R.Z.(0.5).M.O.250" "cov" "R" "Z" "0.5" "M" "O" 250 98.461460 97.90755
329 "cov.N.Z.(1).M.O.250" "cov" "N" "Z" "1" "M" "O" 250 88.966207 94.63563
330 "cov.S.Z.(1).M.O.250" "cov" "S" "Z" "1" "M" "O" 250 96.069217 96.35215
331 "cov.L.Z.(1).M.O.250" "cov" "L" "Z" "1" "M" "O" 250 97.056866 96.16640
332 "cov.R.Z.(1).M.O.250" "cov" "R" "Z" "1" "M" "O" 250 98.736626 97.74566
333 "cov.N.Z.(2).M.O.250" "cov" "N" "Z" "2" "M" "O" 250 86.034934 93.88973
334 "cov.S.Z.(2).M.O.250" "cov" "S" "Z" "2" "M" "O" 250 93.750862 95.09490
335 "cov.L.Z.(2).M.O.250" "cov" "L" "Z" "2" "M" "O" 250 94.568735 94.30113
336 "cov.R.Z.(2).M.O.250" "cov" "R" "Z" "2" "M" "O" 250 98.426731 97.42739
337 "cov.N.S.(0.5).W.A.250" "cov" "N" "S" "0.5" "W" "A" 250 93.687528 95.06134
338 "cov.S.S.(0.5).W.A.250" "cov" "S" "S" "0.5" "W" "A" 250 99.007728 97.01067
339 "cov.L.S.(0.5).W.A.250" "cov" "L" "S" "0.5" "W" "A" 250 99.331478 97.34643
340 "cov.R.S.(0.5).W.A.250" "cov" "R" "S" "0.5" "W" "A" 250 99.084225 97.83419
341 "cov.N.S.(1).W.A.250" "cov" "N" "S" "1" "W" "A" 250 92.796255 94.88105
342 "cov.S.S.(1).W.A.250" "cov" "S" "S" "1" "W" "A" 250 98.482888 96.85958
343 "cov.L.S.(1).W.A.250" "cov" "L" "S" "1" "W" "A" 250 98.545675 96.95798
344 "cov.R.S.(1).W.A.250" "cov" "R" "S" "1" "W" "A" 250 99.118239 97.70488
345 "cov.N.S.(2).W.A.250" "cov" "N" "S" "2" "W" "A" 250 90.967449 94.46990
346 "cov.S.S.(2).W.A.250" "cov" "S" "S" "2" "W" "A" 250 97.624489 96.51193
347 "cov.L.S.(2).W.A.250" "cov" "L" "S" "2" "W" "A" 250 97.308810 95.83657
348 "cov.R.S.(2).W.A.250" "cov" "R" "S" "2" "W" "A" 250 98.763312 97.16170
349 "cov.N.S.(0.5).W.O.250" "cov" "N" "S" "0.5" "W" "O" 250 93.687473 95.06134
350 "cov.S.S.(0.5).W.O.250" "cov" "S" "S" "0.5" "W" "O" 250 99.007714 97.01067
351 "cov.L.S.(0.5).W.O.250" "cov" "L" "S" "0.5" "W" "O" 250 99.331462 97.34643
352 "cov.R.S.(0.5).W.O.250" "cov" "R" "S" "0.5" "W" "O" 250 99.084225 97.83419
353 "cov.N.S.(1).W.O.250" "cov" "N" "S" "1" "W" "O" 250 92.796144 94.88105
354 "cov.S.S.(1).W.O.250" "cov" "S" "S" "1" "W" "O" 250 98.482888 96.85958
355 "cov.L.S.(1).W.O.250" "cov" "L" "S" "1" "W" "O" 250 98.545658 96.95798
356 "cov.R.S.(1).W.O.250" "cov" "R" "S" "1" "W" "O" 250 99.118239 97.70488
357 "cov.N.S.(2).W.O.250" "cov" "N" "S" "2" "W" "O" 250 90.967370 94.46990
358 "cov.S.S.(2).W.O.250" "cov" "S" "S" "2" "W" "O" 250 97.624475 96.51193
359 "cov.L.S.(2).W.O.250" "cov" "L" "S" "2" "W" "O" 250 97.308794 95.83657
360 "cov.R.S.(2).W.O.250" "cov" "R" "S" "2" "W" "O" 250 98.763312 97.16170
361 "cov.N.S.(0.5).M.A.250" "cov" "N" "S" "0.5" "M" "A" 250 93.580842 95.04894
362 "cov.S.S.(0.5).M.A.250" "cov" "S" "S" "0.5" "M" "A" 250 99.015739 97.01482
363 "cov.L.S.(0.5).M.A.250" "cov" "L" "S" "0.5" "M" "A" 250 99.370698 97.32630
364 "cov.R.S.(0.5).M.A.250" "cov" "R" "S" "0.5" "M" "A" 250 99.080973 97.82998
365 "cov.N.S.(1).M.A.250" "cov" "N" "S" "1" "M" "A" 250 92.834934 94.86454
366 "cov.S.S.(1).M.A.250" "cov" "S" "S" "1" "M" "A" 250 98.534035 96.90207
367 "cov.L.S.(1).M.A.250" "cov" "L" "S" "1" "M" "A" 250 98.633873 96.97724
368 "cov.R.S.(1).M.A.250" "cov" "R" "S" "1" "M" "A" 250 99.122658 97.71392
369 "cov.N.S.(2).M.A.250" "cov" "N" "S" "2" "M" "A" 250 91.116087 94.46759
370 "cov.S.S.(2).M.A.250" "cov" "S" "S" "2" "M" "A" 250 97.688019 96.55220
371 "cov.L.S.(2).M.A.250" "cov" "L" "S" "2" "M" "A" 250 97.421490 95.94047
372 "cov.R.S.(2).M.A.250" "cov" "R" "S" "2" "M" "A" 250 98.814346 97.19974
373 "cov.N.S.(0.5).M.O.250" "cov" "N" "S" "0.5" "M" "O" 250 93.580814 95.04894
374 "cov.S.S.(0.5).M.O.250" "cov" "S" "S" "0.5" "M" "O" 250 99.015725 97.01482
375 "cov.L.S.(0.5).M.O.250" "cov" "L" "S" "0.5" "M" "O" 250 99.370682 97.32630
376 "cov.R.S.(0.5).M.O.250" "cov" "R" "S" "0.5" "M" "O" 250 99.080973 97.82998
377 "cov.N.S.(1).M.O.250" "cov" "N" "S" "1" "M" "O" 250 92.834850 94.86454
378 "cov.S.S.(1).M.O.250" "cov" "S" "S" "1" "M" "O" 250 98.534021 96.90207
379 "cov.L.S.(1).M.O.250" "cov" "L" "S" "1" "M" "O" 250 98.633857 96.97724
380 "cov.R.S.(1).M.O.250" "cov" "R" "S" "1" "M" "O" 250 99.122658 97.71392
381 "cov.N.S.(2).M.O.250" "cov" "N" "S" "2" "M" "O" 250 91.115981 94.46759
382 "cov.S.S.(2).M.O.250" "cov" "S" "S" "2" "M" "O" 250 97.688006 96.55220
383 "cov.L.S.(2).M.O.250" "cov" "L" "S" "2" "M" "O" 250 97.421474 95.94047
384 "cov.R.S.(2).M.O.250" "cov" "R" "S" "2" "M" "O" 250 98.814346 97.19974
385 "soai.N.T.(0.5).W.A.0" "soai" "N" "T" "0.5" "W" "A" 0 94.959763 95.77648
386 "soai.S.T.(0.5).W.A.0" "soai" "S" "T" "0.5" "W" "A" 0 87.847832 94.07229
387 "soai.L.T.(0.5).W.A.0" "soai" "L" "T" "0.5" "W" "A" 0 61.421527 88.99175
388 "soai.R.T.(0.5).W.A.0" "soai" "R" "T" "0.5" "W" "A" 0 89.646084 92.14772
389 "soai.N.T.(1).W.A.0" "soai" "N" "T" "1" "W" "A" 0 95.546866 96.52053
390 "soai.S.T.(1).W.A.0" "soai" "S" "T" "1" "W" "A" 0 89.179361 95.09837
391 "soai.L.T.(1).W.A.0" "soai" "L" "T" "1" "W" "A" 0 63.517354 90.50386
392 "soai.R.T.(1).W.A.0" "soai" "R" "T" "1" "W" "A" 0 92.057895 93.95237
393 "soai.N.T.(2).W.A.0" "soai" "N" "T" "2" "W" "A" 0 95.842991 96.86982
394 "soai.S.T.(2).W.A.0" "soai" "S" "T" "2" "W" "A" 0 89.819616 95.63309
395 "soai.L.T.(2).W.A.0" "soai" "L" "T" "2" "W" "A" 0 64.849906 91.28181
396 "soai.R.T.(2).W.A.0" "soai" "R" "T" "2" "W" "A" 0 93.335820 94.99862
397 "soai.N.T.(0.5).W.O.0" "soai" "N" "T" "0.5" "W" "O" 0 94.959791 95.77648
398 "soai.S.T.(0.5).W.O.0" "soai" "S" "T" "0.5" "W" "O" 0 87.847691 94.07229
399 "soai.L.T.(0.5).W.O.0" "soai" "L" "T" "0.5" "W" "O" 0 61.420933 88.99175
400 "soai.R.T.(0.5).W.O.0" "soai" "R" "T" "0.5" "W" "O" 0 89.645769 92.14772
401 "soai.N.T.(1).W.O.0" "soai" "N" "T" "1" "W" "O" 0 95.546866 96.52053
402 "soai.S.T.(1).W.O.0" "soai" "S" "T" "1" "W" "O" 0 89.179151 95.09837
403 "soai.L.T.(1).W.O.0" "soai" "L" "T" "1" "W" "O" 0 63.516902 90.50386
404 "soai.R.T.(1).W.O.0" "soai" "R" "T" "1" "W" "O" 0 92.057750 93.95237
405 "soai.N.T.(2).W.O.0" "soai" "N" "T" "2" "W" "O" 0 95.842991 96.86982
406 "soai.S.T.(2).W.O.0" "soai" "S" "T" "2" "W" "O" 0 89.819511 95.63309
407 "soai.L.T.(2).W.O.0" "soai" "L" "T" "2" "W" "O" 0 64.849522 91.28181
408 "soai.R.T.(2).W.O.0" "soai" "R" "T" "2" "W" "O" 0 93.335752 94.99862
409 "soai.N.T.(0.5).M.A.0" "soai" "N" "T" "0.5" "M" "A" 0 94.951388 95.76967
410 "soai.S.T.(0.5).M.A.0" "soai" "S" "T" "0.5" "M" "A" 0 87.726472 93.94906
411 "soai.L.T.(0.5).M.A.0" "soai" "L" "T" "0.5" "M" "A" 0 61.263389 88.80918
412 "soai.R.T.(0.5).M.A.0" "soai" "R" "T" "0.5" "M" "A" 0 89.516723 92.03260
413 "soai.N.T.(1).M.A.0" "soai" "N" "T" "1" "M" "A" 0 95.546438 96.52260
414 "soai.S.T.(1).M.A.0" "soai" "S" "T" "1" "M" "A" 0 89.121486 95.03353
415 "soai.L.T.(1).M.A.0" "soai" "L" "T" "1" "M" "A" 0 63.414516 90.39583
416 "soai.R.T.(1).M.A.0" "soai" "R" "T" "1" "M" "A" 0 91.968785 93.87743
417 "soai.N.T.(2).M.A.0" "soai" "N" "T" "2" "M" "A" 0 95.850863 96.90190
418 "soai.S.T.(2).M.A.0" "soai" "S" "T" "2" "M" "A" 0 89.795057 95.59296
419 "soai.L.T.(2).M.A.0" "soai" "L" "T" "2" "M" "A" 0 64.778383 91.22690
420 "soai.R.T.(2).M.A.0" "soai" "R" "T" "2" "M" "A" 0 93.311306 94.99056
421 "soai.N.T.(0.5).M.O.0" "soai" "N" "T" "0.5" "M" "O" 0 94.951415 95.76967
422 "soai.S.T.(0.5).M.O.0" "soai" "S" "T" "0.5" "M" "O" 0 87.726226 93.94906
423 "soai.L.T.(0.5).M.O.0" "soai" "L" "T" "0.5" "M" "O" 0 61.262678 88.80918
424 "soai.R.T.(0.5).M.O.0" "soai" "R" "T" "0.5" "M" "O" 0 89.516303 92.03260
425 "soai.N.T.(1).M.O.0" "soai" "N" "T" "1" "M" "O" 0 95.546438 96.52260
426 "soai.S.T.(1).M.O.0" "soai" "S" "T" "1" "M" "O" 0 89.121276 95.03353
427 "soai.L.T.(1).M.O.0" "soai" "L" "T" "1" "M" "O" 0 63.413951 90.39583
428 "soai.R.T.(1).M.O.0" "soai" "R" "T" "1" "M" "O" 0 91.968575 93.87743
429 "soai.N.T.(2).M.O.0" "soai" "N" "T" "2" "M" "O" 0 95.850863 96.90190
430 "soai.S.T.(2).M.O.0" "soai" "S" "T" "2" "M" "O" 0 89.794952 95.59296
431 "soai.L.T.(2).M.O.0" "soai" "L" "T" "2" "M" "O" 0 64.777927 91.22690
432 "soai.R.T.(2).M.O.0" "soai" "R" "T" "2" "M" "O" 0 93.311238 94.99056
433 "soai.N.N.(0.5).W.A.0" "soai" "N" "N" "0.5" "W" "A" 0 91.404543 95.32420
434 "soai.S.N.(0.5).W.A.0" "soai" "S" "N" "0.5" "W" "A" 0 99.642753 97.96505
435 "soai.L.N.(0.5).W.A.0" "soai" "L" "N" "0.5" "W" "A" 0 99.764343 98.06073
436 "soai.R.N.(0.5).W.A.0" "soai" "R" "N" "0.5" "W" "A" 0 99.553643 97.89929
437 "soai.N.N.(1).W.A.0" "soai" "N" "N" "1" "W" "A" 0 92.007546 95.98175
438 "soai.S.N.(1).W.A.0" "soai" "S" "N" "1" "W" "A" 0 99.723221 98.06659
439 "soai.L.N.(1).W.A.0" "soai" "L" "N" "1" "W" "A" 0 99.810902 98.14348
440 "soai.R.N.(1).W.A.0" "soai" "R" "N" "1" "W" "A" 0 99.636103 98.02473
441 "soai.N.N.(2).W.A.0" "soai" "N" "N" "2" "W" "A" 0 92.337183 96.34549
442 "soai.S.N.(2).W.A.0" "soai" "S" "N" "2" "W" "A" 0 99.763077 98.10961
443 "soai.L.N.(2).W.A.0" "soai" "L" "N" "2" "W" "A" 0 99.827981 98.16187
444 "soai.R.N.(2).W.A.0" "soai" "R" "N" "2" "W" "A" 0 99.670196 98.06659
445 "soai.N.N.(0.5).W.O.0" "soai" "N" "N" "0.5" "W" "O" 0 91.404599 95.32420
446 "soai.S.N.(0.5).W.O.0" "soai" "S" "N" "0.5" "W" "O" 0 99.642739 97.96505
447 "soai.L.N.(0.5).W.O.0" "soai" "L" "N" "0.5" "W" "O" 0 99.764343 98.06073
448 "soai.R.N.(0.5).W.O.0" "soai" "R" "N" "0.5" "W" "O" 0 99.553607 97.89929
449 "soai.N.N.(1).W.O.0" "soai" "N" "N" "1" "W" "O" 0 92.007574 95.98175
450 "soai.S.N.(1).W.O.0" "soai" "S" "N" "1" "W" "O" 0 99.723221 98.06659
451 "soai.L.N.(1).W.O.0" "soai" "L" "N" "1" "W" "O" 0 99.810902 98.14348
452 "soai.R.N.(1).W.O.0" "soai" "R" "N" "1" "W" "O" 0 99.636085 98.02473
453 "soai.N.N.(2).W.O.0" "soai" "N" "N" "2" "W" "O" 0 92.337183 96.34549
454 "soai.S.N.(2).W.O.0" "soai" "S" "N" "2" "W" "O" 0 99.763077 98.10961
455 "soai.L.N.(2).W.O.0" "soai" "L" "N" "2" "W" "O" 0 99.827981 98.16187
456 "soai.R.N.(2).W.O.0" "soai" "R" "N" "2" "W" "O" 0 99.670178 98.06659
457 "soai.N.N.(0.5).M.A.0" "soai" "N" "N" "0.5" "M" "A" 0 91.404031 95.31794
458 "soai.S.N.(0.5).M.A.0" "soai" "S" "N" "0.5" "M" "A" 0 99.637383 97.95379
459 "soai.L.N.(0.5).M.A.0" "soai" "L" "N" "0.5" "M" "A" 0 99.753925 98.02277
460 "soai.R.N.(0.5).M.A.0" "soai" "R" "N" "0.5" "M" "A" 0 99.546449 97.86433
461 "soai.N.N.(1).M.A.0" "soai" "N" "N" "1" "M" "A" 0 92.023737 96.00365
462 "soai.S.N.(1).M.A.0" "soai" "S" "N" "1" "M" "A" 0 99.720487 98.04626
463 "soai.L.N.(1).M.A.0" "soai" "L" "N" "1" "M" "A" 0 99.807881 98.10134
464 "soai.R.N.(1).M.A.0" "soai" "R" "N" "1" "M" "A" 0 99.634862 98.01034
465 "soai.N.N.(2).M.A.0" "soai" "N" "N" "2" "M" "A" 0 92.352698 96.35341
466 "soai.S.N.(2).M.A.0" "soai" "S" "N" "2" "M" "A" 0 99.763535 98.08114
467 "soai.L.N.(2).M.A.0" "soai" "L" "N" "2" "M" "A" 0 99.826122 98.12764
468 "soai.R.N.(2).M.A.0" "soai" "R" "N" "2" "M" "A" 0 99.669665 98.05387
469 "soai.N.N.(0.5).M.O.0" "soai" "N" "N" "0.5" "M" "O" 0 91.404031 95.31794
470 "soai.S.N.(0.5).M.O.0" "soai" "S" "N" "0.5" "M" "O" 0 99.637383 97.95379
471 "soai.L.N.(0.5).M.O.0" "soai" "L" "N" "0.5" "M" "O" 0 99.753925 98.02277
472 "soai.R.N.(0.5).M.O.0" "soai" "R" "N" "0.5" "M" "O" 0 99.546376 97.86433
473 "soai.N.N.(1).M.O.0" "soai" "N" "N" "1" "M" "O" 0 92.023793 96.00365
474 "soai.S.N.(1).M.O.0" "soai" "S" "N" "1" "M" "O" 0 99.720487 98.04626
475 "soai.L.N.(1).M.O.0" "soai" "L" "N" "1" "M" "O" 0 99.807881 98.10134
476 "soai.R.N.(1).M.O.0" "soai" "R" "N" "1" "M" "O" 0 99.634789 98.01034
477 "soai.N.N.(2).M.O.0" "soai" "N" "N" "2" "M" "O" 0 92.352698 96.35341
478 "soai.S.N.(2).M.O.0" "soai" "S" "N" "2" "M" "O" 0 99.763535 98.08114
479 "soai.L.N.(2).M.O.0" "soai" "L" "N" "2" "M" "O" 0 99.826122 98.12764
480 "soai.R.N.(2).M.O.0" "soai" "R" "N" "2" "M" "O" 0 99.669611 98.05387
481 "soai.N.Z.(0.5).W.A.0" "soai" "N" "Z" "0.5" "W" "A" 0 36.627075 72.87017
482 "soai.S.Z.(0.5).W.A.0" "soai" "S" "Z" "0.5" "W" "A" 0 72.642682 82.46582
483 "soai.L.Z.(0.5).W.A.0" "soai" "L" "Z" "0.5" "W" "A" 0 92.490532 93.25146
484 "soai.R.Z.(0.5).W.A.0" "soai" "R" "Z" "0.5" "W" "A" 0 89.672210 94.97532
485 "soai.N.Z.(1).W.A.0" "soai" "N" "Z" "1" "W" "A" 0 39.709424 73.10311
486 "soai.S.Z.(1).W.A.0" "soai" "S" "Z" "1" "W" "A" 0 65.818363 72.05275
487 "soai.L.Z.(1).W.A.0" "soai" "L" "Z" "1" "W" "A" 0 83.965735 85.57601
488 "soai.R.Z.(1).W.A.0" "soai" "R" "Z" "1" "W" "A" 0 87.392840 95.18867
489 "soai.N.Z.(2).W.A.0" "soai" "N" "Z" "2" "W" "A" 0 39.931405 72.31244
490 "soai.S.Z.(2).W.A.0" "soai" "S" "Z" "2" "W" "A" 0 59.207997 54.04265
491 "soai.L.Z.(2).W.A.0" "soai" "L" "Z" "2" "W" "A" 0 72.822119 59.59506
492 "soai.R.Z.(2).W.A.0" "soai" "R" "Z" "2" "W" "A" 0 82.793395 94.53828
493 "soai.N.Z.(0.5).W.O.0" "soai" "N" "Z" "0.5" "W" "O" 0 36.627107 72.87017
494 "soai.S.Z.(0.5).W.O.0" "soai" "S" "Z" "0.5" "W" "O" 0 72.642710 82.46738
495 "soai.L.Z.(0.5).W.O.0" "soai" "L" "Z" "0.5" "W" "O" 0 92.490564 93.25146
496 "soai.R.Z.(0.5).W.O.0" "soai" "R" "Z" "0.5" "W" "O" 0 89.672137 94.97532
497 "soai.N.Z.(1).W.O.0" "soai" "N" "Z" "1" "W" "O" 0 39.709549 73.10467
498 "soai.S.Z.(1).W.O.0" "soai" "S" "Z" "1" "W" "O" 0 65.818308 72.05275
499 "soai.L.Z.(1).W.O.0" "soai" "L" "Z" "1" "W" "O" 0 83.965832 85.57601
500 "soai.R.Z.(1).W.O.0" "soai" "R" "Z" "1" "W" "O" 0 87.392763 95.18867
501 "soai.N.Z.(2).W.O.0" "soai" "N" "Z" "2" "W" "O" 0 39.931485 72.31618
502 "soai.S.Z.(2).W.O.0" "soai" "S" "Z" "2" "W" "O" 0 59.207877 54.04265
503 "soai.L.Z.(2).W.O.0" "soai" "L" "Z" "2" "W" "O" 0 72.822014 59.59724
504 "soai.R.Z.(2).W.O.0" "soai" "R" "Z" "2" "W" "O" 0 82.793459 94.54023
505 "soai.N.Z.(0.5).M.A.0" "soai" "N" "Z" "0.5" "M" "A" 0 36.233732 72.57914
506 "soai.S.Z.(0.5).M.A.0" "soai" "S" "Z" "0.5" "M" "A" 0 73.169377 82.90842
507 "soai.L.Z.(0.5).M.A.0" "soai" "L" "Z" "0.5" "M" "A" 0 92.782337 93.53086
508 "soai.R.Z.(0.5).M.A.0" "soai" "R" "Z" "0.5" "M" "A" 0 90.240165 94.93469
509 "soai.N.Z.(1).M.A.0" "soai" "N" "Z" "1" "M" "A" 0 39.584118 72.99572
510 "soai.S.Z.(1).M.A.0" "soai" "S" "Z" "1" "M" "A" 0 66.459244 73.18480
511 "soai.L.Z.(1).M.A.0" "soai" "L" "Z" "1" "M" "A" 0 84.923766 86.76049
512 "soai.R.Z.(1).M.A.0" "soai" "R" "Z" "1" "M" "A" 0 87.633065 95.19933
513 "soai.N.Z.(2).M.A.0" "soai" "N" "Z" "2" "M" "A" 0 39.965081 72.24165
514 "soai.S.Z.(2).M.A.0" "soai" "S" "Z" "2" "M" "A" 0 59.793916 55.09403
515 "soai.L.Z.(2).M.A.0" "soai" "L" "Z" "2" "M" "A" 0 73.621654 62.34000
516 "soai.R.Z.(2).M.A.0" "soai" "R" "Z" "2" "M" "A" 0 83.301838 94.58836
517 "soai.N.Z.(0.5).M.O.0" "soai" "N" "Z" "0.5" "M" "O" 0 36.233797 72.57914
518 "soai.S.Z.(0.5).M.O.0" "soai" "S" "Z" "0.5" "M" "O" 0 73.169373 82.90842
519 "soai.L.Z.(0.5).M.O.0" "soai" "L" "Z" "0.5" "M" "O" 0 92.782369 93.53086
520 "soai.R.Z.(0.5).M.O.0" "soai" "R" "Z" "0.5" "M" "O" 0 90.240124 94.93469
521 "soai.N.Z.(1).M.O.0" "soai" "N" "Z" "1" "M" "O" 0 39.584276 72.99572
522 "soai.S.Z.(1).M.O.0" "soai" "S" "Z" "1" "M" "O" 0 66.459180 73.18589
523 "soai.L.Z.(1).M.O.0" "soai" "L" "Z" "1" "M" "O" 0 84.923830 86.76049
524 "soai.R.Z.(1).M.O.0" "soai" "R" "Z" "1" "M" "O" 0 87.632988 95.19933
525 "soai.N.Z.(2).M.O.0" "soai" "N" "Z" "2" "M" "O" 0 39.965145 72.24165
526 "soai.S.Z.(2).M.O.0" "soai" "S" "Z" "2" "M" "O" 0 59.793824 55.09403
527 "soai.L.Z.(2).M.O.0" "soai" "L" "Z" "2" "M" "O" 0 73.621517 62.34375
528 "soai.R.Z.(2).M.O.0" "soai" "R" "Z" "2" "M" "O" 0 83.301798 94.58836
529 "soai.N.S.(0.5).W.A.0" "soai" "N" "S" "0.5" "W" "A" 0 91.404543 95.32420
530 "soai.S.S.(0.5).W.A.0" "soai" "S" "S" "0.5" "W" "A" 0 99.642753 97.96505
531 "soai.L.S.(0.5).W.A.0" "soai" "L" "S" "0.5" "W" "A" 0 99.764343 98.06073
532 "soai.R.S.(0.5).W.A.0" "soai" "R" "S" "0.5" "W" "A" 0 99.553643 97.89929
533 "soai.N.S.(1).W.A.0" "soai" "N" "S" "1" "W" "A" 0 92.007546 95.98175
534 "soai.S.S.(1).W.A.0" "soai" "S" "S" "1" "W" "A" 0 99.723221 98.06659
535 "soai.L.S.(1).W.A.0" "soai" "L" "S" "1" "W" "A" 0 99.810902 98.14348
536 "soai.R.S.(1).W.A.0" "soai" "R" "S" "1" "W" "A" 0 99.636103 98.02473
537 "soai.N.S.(2).W.A.0" "soai" "N" "S" "2" "W" "A" 0 92.337183 96.34549
538 "soai.S.S.(2).W.A.0" "soai" "S" "S" "2" "W" "A" 0 99.763077 98.10961
539 "soai.L.S.(2).W.A.0" "soai" "L" "S" "2" "W" "A" 0 99.827981 98.16187
540 "soai.R.S.(2).W.A.0" "soai" "R" "S" "2" "W" "A" 0 99.670196 98.06659
541 "soai.N.S.(0.5).W.O.0" "soai" "N" "S" "0.5" "W" "O" 0 91.404599 95.32420
542 "soai.S.S.(0.5).W.O.0" "soai" "S" "S" "0.5" "W" "O" 0 99.642739 97.96505
543 "soai.L.S.(0.5).W.O.0" "soai" "L" "S" "0.5" "W" "O" 0 99.764343 98.06073
544 "soai.R.S.(0.5).W.O.0" "soai" "R" "S" "0.5" "W" "O" 0 99.553607 97.89929
545 "soai.N.S.(1).W.O.0" "soai" "N" "S" "1" "W" "O" 0 92.007574 95.98175
546 "soai.S.S.(1).W.O.0" "soai" "S" "S" "1" "W" "O" 0 99.723221 98.06659
547 "soai.L.S.(1).W.O.0" "soai" "L" "S" "1" "W" "O" 0 99.810902 98.14348
548 "soai.R.S.(1).W.O.0" "soai" "R" "S" "1" "W" "O" 0 99.636085 98.02473
549 "soai.N.S.(2).W.O.0" "soai" "N" "S" "2" "W" "O" 0 92.337183 96.34549
550 "soai.S.S.(2).W.O.0" "soai" "S" "S" "2" "W" "O" 0 99.763077 98.10961
551 "soai.L.S.(2).W.O.0" "soai" "L" "S" "2" "W" "O" 0 99.827981 98.16187
552 "soai.R.S.(2).W.O.0" "soai" "R" "S" "2" "W" "O" 0 99.670178 98.06659
553 "soai.N.S.(0.5).M.A.0" "soai" "N" "S" "0.5" "M" "A" 0 91.404031 95.31794
554 "soai.S.S.(0.5).M.A.0" "soai" "S" "S" "0.5" "M" "A" 0 99.637383 97.95379
555 "soai.L.S.(0.5).M.A.0" "soai" "L" "S" "0.5" "M" "A" 0 99.753925 98.02277
556 "soai.R.S.(0.5).M.A.0" "soai" "R" "S" "0.5" "M" "A" 0 99.546449 97.86433
557 "soai.N.S.(1).M.A.0" "soai" "N" "S" "1" "M" "A" 0 92.023737 96.00365
558 "soai.S.S.(1).M.A.0" "soai" "S" "S" "1" "M" "A" 0 99.720487 98.04626
559 "soai.L.S.(1).M.A.0" "soai" "L" "S" "1" "M" "A" 0 99.807881 98.10134
560 "soai.R.S.(1).M.A.0" "soai" "R" "S" "1" "M" "A" 0 99.634862 98.01034
561 "soai.N.S.(2).M.A.0" "soai" "N" "S" "2" "M" "A" 0 92.352698 96.35341
562 "soai.S.S.(2).M.A.0" "soai" "S" "S" "2" "M" "A" 0 99.763535 98.08114
563 "soai.L.S.(2).M.A.0" "soai" "L" "S" "2" "M" "A" 0 99.826122 98.12764
564 "soai.R.S.(2).M.A.0" "soai" "R" "S" "2" "M" "A" 0 99.669665 98.05387
565 "soai.N.S.(0.5).M.O.0" "soai" "N" "S" "0.5" "M" "O" 0 91.404031 95.31794
566 "soai.S.S.(0.5).M.O.0" "soai" "S" "S" "0.5" "M" "O" 0 99.637383 97.95379
567 "soai.L.S.(0.5).M.O.0" "soai" "L" "S" "0.5" "M" "O" 0 99.753925 98.02277
568 "soai.R.S.(0.5).M.O.0" "soai" "R" "S" "0.5" "M" "O" 0 99.546376 97.86433
569 "soai.N.S.(1).M.O.0" "soai" "N" "S" "1" "M" "O" 0 92.023793 96.00365
570 "soai.S.S.(1).M.O.0" "soai" "S" "S" "1" "M" "O" 0 99.720487 98.04626
571 "soai.L.S.(1).M.O.0" "soai" "L" "S" "1" "M" "O" 0 99.807881 98.10134
572 "soai.R.S.(1).M.O.0" "soai" "R" "S" "1" "M" "O" 0 99.634789 98.01034
573 "soai.N.S.(2).M.O.0" "soai" "N" "S" "2" "M" "O" 0 92.352698 96.35341
574 "soai.S.S.(2).M.O.0" "soai" "S" "S" "2" "M" "O" 0 99.763535 98.08114
575 "soai.L.S.(2).M.O.0" "soai" "L" "S" "2" "M" "O" 0 99.826122 98.12764
576 "soai.R.S.(2).M.O.0" "soai" "R" "S" "2" "M" "O" 0 99.669611 98.05387
577 "soai.N.T.(0.5).W.A.250" "soai" "N" "T" "0.5" "W" "A" 250 94.959763 95.77648
578 "soai.S.T.(0.5).W.A.250" "soai" "S" "T" "0.5" "W" "A" 250 87.847832 94.07229
579 "soai.L.T.(0.5).W.A.250" "soai" "L" "T" "0.5" "W" "A" 250 61.421527 88.99175
580 "soai.R.T.(0.5).W.A.250" "soai" "R" "T" "0.5" "W" "A" 250 89.646084 92.14772
581 "soai.N.T.(1).W.A.250" "soai" "N" "T" "1" "W" "A" 250 95.546866 96.52053
582 "soai.S.T.(1).W.A.250" "soai" "S" "T" "1" "W" "A" 250 89.179361 95.09837
583 "soai.L.T.(1).W.A.250" "soai" "L" "T" "1" "W" "A" 250 63.517354 90.50386
584 "soai.R.T.(1).W.A.250" "soai" "R" "T" "1" "W" "A" 250 92.057895 93.95237
585 "soai.N.T.(2).W.A.250" "soai" "N" "T" "2" "W" "A" 250 95.842991 96.86982
586 "soai.S.T.(2).W.A.250" "soai" "S" "T" "2" "W" "A" 250 89.819616 95.63309
587 "soai.L.T.(2).W.A.250" "soai" "L" "T" "2" "W" "A" 250 64.849906 91.28181
588 "soai.R.T.(2).W.A.250" "soai" "R" "T" "2" "W" "A" 250 93.335820 94.99862
589 "soai.N.T.(0.5).W.O.250" "soai" "N" "T" "0.5" "W" "O" 250 94.959791 95.77648
590 "soai.S.T.(0.5).W.O.250" "soai" "S" "T" "0.5" "W" "O" 250 87.847691 94.07229
591 "soai.L.T.(0.5).W.O.250" "soai" "L" "T" "0.5" "W" "O" 250 61.420933 88.99175
592 "soai.R.T.(0.5).W.O.250" "soai" "R" "T" "0.5" "W" "O" 250 89.645769 92.14772
593 "soai.N.T.(1).W.O.250" "soai" "N" "T" "1" "W" "O" 250 95.546866 96.52053
594 "soai.S.T.(1).W.O.250" "soai" "S" "T" "1" "W" "O" 250 89.179151 95.09837
595 "soai.L.T.(1).W.O.250" "soai" "L" "T" "1" "W" "O" 250 63.516902 90.50386
596 "soai.R.T.(1).W.O.250" "soai" "R" "T" "1" "W" "O" 250 92.057750 93.95237
597 "soai.N.T.(2).W.O.250" "soai" "N" "T" "2" "W" "O" 250 95.842991 96.86982
598 "soai.S.T.(2).W.O.250" "soai" "S" "T" "2" "W" "O" 250 89.819511 95.63309
599 "soai.L.T.(2).W.O.250" "soai" "L" "T" "2" "W" "O" 250 64.849522 91.28181
600 "soai.R.T.(2).W.O.250" "soai" "R" "T" "2" "W" "O" 250 93.335752 94.99862
601 "soai.N.T.(0.5).M.A.250" "soai" "N" "T" "0.5" "M" "A" 250 94.951388 95.76967
602 "soai.S.T.(0.5).M.A.250" "soai" "S" "T" "0.5" "M" "A" 250 87.726472 93.94906
603 "soai.L.T.(0.5).M.A.250" "soai" "L" "T" "0.5" "M" "A" 250 61.263389 88.80918
604 "soai.R.T.(0.5).M.A.250" "soai" "R" "T" "0.5" "M" "A" 250 89.516723 92.03260
605 "soai.N.T.(1).M.A.250" "soai" "N" "T" "1" "M" "A" 250 95.546438 96.52260
606 "soai.S.T.(1).M.A.250" "soai" "S" "T" "1" "M" "A" 250 89.121486 95.03353
607 "soai.L.T.(1).M.A.250" "soai" "L" "T" "1" "M" "A" 250 63.414516 90.39583
608 "soai.R.T.(1).M.A.250" "soai" "R" "T" "1" "M" "A" 250 91.968785 93.87743
609 "soai.N.T.(2).M.A.250" "soai" "N" "T" "2" "M" "A" 250 95.850863 96.90190
610 "soai.S.T.(2).M.A.250" "soai" "S" "T" "2" "M" "A" 250 89.795057 95.59296
611 "soai.L.T.(2).M.A.250" "soai" "L" "T" "2" "M" "A" 250 64.778383 91.22690
612 "soai.R.T.(2).M.A.250" "soai" "R" "T" "2" "M" "A" 250 93.311306 94.99056
613 "soai.N.T.(0.5).M.O.250" "soai" "N" "T" "0.5" "M" "O" 250 94.951415 95.76967
614 "soai.S.T.(0.5).M.O.250" "soai" "S" "T" "0.5" "M" "O" 250 87.726226 93.94906
615 "soai.L.T.(0.5).M.O.250" "soai" "L" "T" "0.5" "M" "O" 250 61.262678 88.80918
616 "soai.R.T.(0.5).M.O.250" "soai" "R" "T" "0.5" "M" "O" 250 89.516303 92.03260
617 "soai.N.T.(1).M.O.250" "soai" "N" "T" "1" "M" "O" 250 95.546438 96.52260
618 "soai.S.T.(1).M.O.250" "soai" "S" "T" "1" "M" "O" 250 89.121276 95.03353
619 "soai.L.T.(1).M.O.250" "soai" "L" "T" "1" "M" "O" 250 63.413951 90.39583
620 "soai.R.T.(1).M.O.250" "soai" "R" "T" "1" "M" "O" 250 91.968575 93.87743
621 "soai.N.T.(2).M.O.250" "soai" "N" "T" "2" "M" "O" 250 95.850863 96.90190
622 "soai.S.T.(2).M.O.250" "soai" "S" "T" "2" "M" "O" 250 89.794952 95.59296
623 "soai.L.T.(2).M.O.250" "soai" "L" "T" "2" "M" "O" 250 64.777927 91.22690
624 "soai.R.T.(2).M.O.250" "soai" "R" "T" "2" "M" "O" 250 93.311238 94.99056
625 "soai.N.N.(0.5).W.A.250" "soai" "N" "N" "0.5" "W" "A" 250 91.404543 95.32420
626 "soai.S.N.(0.5).W.A.250" "soai" "S" "N" "0.5" "W" "A" 250 99.642753 97.96505
627 "soai.L.N.(0.5).W.A.250" "soai" "L" "N" "0.5" "W" "A" 250 99.764343 98.06073
628 "soai.R.N.(0.5).W.A.250" "soai" "R" "N" "0.5" "W" "A" 250 99.553643 97.89929
629 "soai.N.N.(1).W.A.250" "soai" "N" "N" "1" "W" "A" 250 92.007546 95.98175
630 "soai.S.N.(1).W.A.250" "soai" "S" "N" "1" "W" "A" 250 99.723221 98.06659
631 "soai.L.N.(1).W.A.250" "soai" "L" "N" "1" "W" "A" 250 99.810902 98.14348
632 "soai.R.N.(1).W.A.250" "soai" "R" "N" "1" "W" "A" 250 99.636103 98.02473
633 "soai.N.N.(2).W.A.250" "soai" "N" "N" "2" "W" "A" 250 92.337183 96.34549
634 "soai.S.N.(2).W.A.250" "soai" "S" "N" "2" "W" "A" 250 99.763077 98.10961
635 "soai.L.N.(2).W.A.250" "soai" "L" "N" "2" "W" "A" 250 99.827981 98.16187
636 "soai.R.N.(2).W.A.250" "soai" "R" "N" "2" "W" "A" 250 99.670196 98.06659
637 "soai.N.N.(0.5).W.O.250" "soai" "N" "N" "0.5" "W" "O" 250 91.404599 95.32420
638 "soai.S.N.(0.5).W.O.250" "soai" "S" "N" "0.5" "W" "O" 250 99.642739 97.96505
639 "soai.L.N.(0.5).W.O.250" "soai" "L" "N" "0.5" "W" "O" 250 99.764343 98.06073
640 "soai.R.N.(0.5).W.O.250" "soai" "R" "N" "0.5" "W" "O" 250 99.553607 97.89929
641 "soai.N.N.(1).W.O.250" "soai" "N" "N" "1" "W" "O" 250 92.007574 95.98175
642 "soai.S.N.(1).W.O.250" "soai" "S" "N" "1" "W" "O" 250 99.723221 98.06659
643 "soai.L.N.(1).W.O.250" "soai" "L" "N" "1" "W" "O" 250 99.810902 98.14348
644 "soai.R.N.(1).W.O.250" "soai" "R" "N" "1" "W" "O" 250 99.636085 98.02473
645 "soai.N.N.(2).W.O.250" "soai" "N" "N" "2" "W" "O" 250 92.337183 96.34549
646 "soai.S.N.(2).W.O.250" "soai" "S" "N" "2" "W" "O" 250 99.763077 98.10961
647 "soai.L.N.(2).W.O.250" "soai" "L" "N" "2" "W" "O" 250 99.827981 98.16187
648 "soai.R.N.(2).W.O.250" "soai" "R" "N" "2" "W" "O" 250 99.670178 98.06659
649 "soai.N.N.(0.5).M.A.250" "soai" "N" "N" "0.5" "M" "A" 250 91.404031 95.31794
650 "soai.S.N.(0.5).M.A.250" "soai" "S" "N" "0.5" "M" "A" 250 99.637383 97.95379
651 "soai.L.N.(0.5).M.A.250" "soai" "L" "N" "0.5" "M" "A" 250 99.753925 98.02277
652 "soai.R.N.(0.5).M.A.250" "soai" "R" "N" "0.5" "M" "A" 250 99.546449 97.86433
653 "soai.N.N.(1).M.A.250" "soai" "N" "N" "1" "M" "A" 250 92.023737 96.00365
654 "soai.S.N.(1).M.A.250" "soai" "S" "N" "1" "M" "A" 250 99.720487 98.04626
655 "soai.L.N.(1).M.A.250" "soai" "L" "N" "1" "M" "A" 250 99.807881 98.10134
656 "soai.R.N.(1).M.A.250" "soai" "R" "N" "1" "M" "A" 250 99.634862 98.01034
657 "soai.N.N.(2).M.A.250" "soai" "N" "N" "2" "M" "A" 250 92.352698 96.35341
658 "soai.S.N.(2).M.A.250" "soai" "S" "N" "2" "M" "A" 250 99.763535 98.08114
659 "soai.L.N.(2).M.A.250" "soai" "L" "N" "2" "M" "A" 250 99.826122 98.12764
660 "soai.R.N.(2).M.A.250" "soai" "R" "N" "2" "M" "A" 250 99.669665 98.05387
661 "soai.N.N.(0.5).M.O.250" "soai" "N" "N" "0.5" "M" "O" 250 91.404031 95.31794
662 "soai.S.N.(0.5).M.O.250" "soai" "S" "N" "0.5" "M" "O" 250 99.637383 97.95379
663 "soai.L.N.(0.5).M.O.250" "soai" "L" "N" "0.5" "M" "O" 250 99.753925 98.02277
664 "soai.R.N.(0.5).M.O.250" "soai" "R" "N" "0.5" "M" "O" 250 99.546376 97.86433
665 "soai.N.N.(1).M.O.250" "soai" "N" "N" "1" "M" "O" 250 92.023793 96.00365
666 "soai.S.N.(1).M.O.250" "soai" "S" "N" "1" "M" "O" 250 99.720487 98.04626
667 "soai.L.N.(1).M.O.250" "soai" "L" "N" "1" "M" "O" 250 99.807881 98.10134
668 "soai.R.N.(1).M.O.250" "soai" "R" "N" "1" "M" "O" 250 99.634789 98.01034
669 "soai.N.N.(2).M.O.250" "soai" "N" "N" "2" "M" "O" 250 92.352698 96.35341
670 "soai.S.N.(2).M.O.250" "soai" "S" "N" "2" "M" "O" 250 99.763535 98.08114
671 "soai.L.N.(2).M.O.250" "soai" "L" "N" "2" "M" "O" 250 99.826122 98.12764
672 "soai.R.N.(2).M.O.250" "soai" "R" "N" "2" "M" "O" 250 99.669611 98.05387
673 "soai.N.Z.(0.5).W.A.250" "soai" "N" "Z" "0.5" "W" "A" 250 36.627075 72.87017
674 "soai.S.Z.(0.5).W.A.250" "soai" "S" "Z" "0.5" "W" "A" 250 72.642682 82.46582
675 "soai.L.Z.(0.5).W.A.250" "soai" "L" "Z" "0.5" "W" "A" 250 92.490532 93.25146
676 "soai.R.Z.(0.5).W.A.250" "soai" "R" "Z" "0.5" "W" "A" 250 89.672210 94.97532
677 "soai.N.Z.(1).W.A.250" "soai" "N" "Z" "1" "W" "A" 250 39.709424 73.10311
678 "soai.S.Z.(1).W.A.250" "soai" "S" "Z" "1" "W" "A" 250 65.818363 72.05275
679 "soai.L.Z.(1).W.A.250" "soai" "L" "Z" "1" "W" "A" 250 83.965735 85.57601
680 "soai.R.Z.(1).W.A.250" "soai" "R" "Z" "1" "W" "A" 250 87.392840 95.18867
681 "soai.N.Z.(2).W.A.250" "soai" "N" "Z" "2" "W" "A" 250 39.931405 72.31244
682 "soai.S.Z.(2).W.A.250" "soai" "S" "Z" "2" "W" "A" 250 59.207997 54.04265
683 "soai.L.Z.(2).W.A.250" "soai" "L" "Z" "2" "W" "A" 250 72.822119 59.59506
684 "soai.R.Z.(2).W.A.250" "soai" "R" "Z" "2" "W" "A" 250 82.793395 94.53828
685 "soai.N.Z.(0.5).W.O.250" "soai" "N" "Z" "0.5" "W" "O" 250 36.627107 72.87017
686 "soai.S.Z.(0.5).W.O.250" "soai" "S" "Z" "0.5" "W" "O" 250 72.642710 82.46738
687 "soai.L.Z.(0.5).W.O.250" "soai" "L" "Z" "0.5" "W" "O" 250 92.490564 93.25146
688 "soai.R.Z.(0.5).W.O.250" "soai" "R" "Z" "0.5" "W" "O" 250 89.672137 94.97532
689 "soai.N.Z.(1).W.O.250" "soai" "N" "Z" "1" "W" "O" 250 39.709549 73.10467
690 "soai.S.Z.(1).W.O.250" "soai" "S" "Z" "1" "W" "O" 250 65.818308 72.05275
691 "soai.L.Z.(1).W.O.250" "soai" "L" "Z" "1" "W" "O" 250 83.965832 85.57601
692 "soai.R.Z.(1).W.O.250" "soai" "R" "Z" "1" "W" "O" 250 87.392763 95.18867
693 "soai.N.Z.(2).W.O.250" "soai" "N" "Z" "2" "W" "O" 250 39.931485 72.31618
694 "soai.S.Z.(2).W.O.250" "soai" "S" "Z" "2" "W" "O" 250 59.207877 54.04265
695 "soai.L.Z.(2).W.O.250" "soai" "L" "Z" "2" "W" "O" 250 72.822014 59.59724
696 "soai.R.Z.(2).W.O.250" "soai" "R" "Z" "2" "W" "O" 250 82.793459 94.54023
697 "soai.N.Z.(0.5).M.A.250" "soai" "N" "Z" "0.5" "M" "A" 250 36.233732 72.57914
698 "soai.S.Z.(0.5).M.A.250" "soai" "S" "Z" "0.5" "M" "A" 250 73.169377 82.90842
699 "soai.L.Z.(0.5).M.A.250" "soai" "L" "Z" "0.5" "M" "A" 250 92.782337 93.53086
700 "soai.R.Z.(0.5).M.A.250" "soai" "R" "Z" "0.5" "M" "A" 250 90.240165 94.93469
701 "soai.N.Z.(1).M.A.250" "soai" "N" "Z" "1" "M" "A" 250 39.584118 72.99572
702 "soai.S.Z.(1).M.A.250" "soai" "S" "Z" "1" "M" "A" 250 66.459244 73.18480
703 "soai.L.Z.(1).M.A.250" "soai" "L" "Z" "1" "M" "A" 250 84.923766 86.76049
704 "soai.R.Z.(1).M.A.250" "soai" "R" "Z" "1" "M" "A" 250 87.633065 95.19933
705 "soai.N.Z.(2).M.A.250" "soai" "N" "Z" "2" "M" "A" 250 39.965081 72.24165
706 "soai.S.Z.(2).M.A.250" "soai" "S" "Z" "2" "M" "A" 250 59.793916 55.09403
707 "soai.L.Z.(2).M.A.250" "soai" "L" "Z" "2" "M" "A" 250 73.621654 62.34000
708 "soai.R.Z.(2).M.A.250" "soai" "R" "Z" "2" "M" "A" 250 83.301838 94.58836
709 "soai.N.Z.(0.5).M.O.250" "soai" "N" "Z" "0.5" "M" "O" 250 36.233797 72.57914
710 "soai.S.Z.(0.5).M.O.250" "soai" "S" "Z" "0.5" "M" "O" 250 73.169373 82.90842
711 "soai.L.Z.(0.5).M.O.250" "soai" "L" "Z" "0.5" "M" "O" 250 92.782369 93.53086
712 "soai.R.Z.(0.5).M.O.250" "soai" "R" "Z" "0.5" "M" "O" 250 90.240124 94.93469
713 "soai.N.Z.(1).M.O.250" "soai" "N" "Z" "1" "M" "O" 250 39.584276 72.99572
714 "soai.S.Z.(1).M.O.250" "soai" "S" "Z" "1" "M" "O" 250 66.459180 73.18589
715 "soai.L.Z.(1).M.O.250" "soai" "L" "Z" "1" "M" "O" 250 84.923830 86.76049
716 "soai.R.Z.(1).M.O.250" "soai" "R" "Z" "1" "M" "O" 250 87.632988 95.19933
717 "soai.N.Z.(2).M.O.250" "soai" "N" "Z" "2" "M" "O" 250 39.965145 72.24165
718 "soai.S.Z.(2).M.O.250" "soai" "S" "Z" "2" "M" "O" 250 59.793824 55.09403
719 "soai.L.Z.(2).M.O.250" "soai" "L" "Z" "2" "M" "O" 250 73.621517 62.34375
720 "soai.R.Z.(2).M.O.250" "soai" "R" "Z" "2" "M" "O" 250 83.301798 94.58836
721 "soai.N.S.(0.5).W.A.250" "soai" "N" "S" "0.5" "W" "A" 250 91.404543 95.32420
722 "soai.S.S.(0.5).W.A.250" "soai" "S" "S" "0.5" "W" "A" 250 99.642753 97.96505
723 "soai.L.S.(0.5).W.A.250" "soai" "L" "S" "0.5" "W" "A" 250 99.764343 98.06073
724 "soai.R.S.(0.5).W.A.250" "soai" "R" "S" "0.5" "W" "A" 250 99.553643 97.89929
725 "soai.N.S.(1).W.A.250" "soai" "N" "S" "1" "W" "A" 250 92.007546 95.98175
726 "soai.S.S.(1).W.A.250" "soai" "S" "S" "1" "W" "A" 250 99.723221 98.06659
727 "soai.L.S.(1).W.A.250" "soai" "L" "S" "1" "W" "A" 250 99.810902 98.14348
728 "soai.R.S.(1).W.A.250" "soai" "R" "S" "1" "W" "A" 250 99.636103 98.02473
729 "soai.N.S.(2).W.A.250" "soai" "N" "S" "2" "W" "A" 250 92.337183 96.34549
730 "soai.S.S.(2).W.A.250" "soai" "S" "S" "2" "W" "A" 250 99.763077 98.10961
731 "soai.L.S.(2).W.A.250" "soai" "L" "S" "2" "W" "A" 250 99.827981 98.16187
732 "soai.R.S.(2).W.A.250" "soai" "R" "S" "2" "W" "A" 250 99.670196 98.06659
733 "soai.N.S.(0.5).W.O.250" "soai" "N" "S" "0.5" "W" "O" 250 91.404599 95.32420
734 "soai.S.S.(0.5).W.O.250" "soai" "S" "S" "0.5" "W" "O" 250 99.642739 97.96505
735 "soai.L.S.(0.5).W.O.250" "soai" "L" "S" "0.5" "W" "O" 250 99.764343 98.06073
736 "soai.R.S.(0.5).W.O.250" "soai" "R" "S" "0.5" "W" "O" 250 99.553607 97.89929
737 "soai.N.S.(1).W.O.250" "soai" "N" "S" "1" "W" "O" 250 92.007574 95.98175
738 "soai.S.S.(1).W.O.250" "soai" "S" "S" "1" "W" "O" 250 99.723221 98.06659
739 "soai.L.S.(1).W.O.250" "soai" "L" "S" "1" "W" "O" 250 99.810902 98.14348
740 "soai.R.S.(1).W.O.250" "soai" "R" "S" "1" "W" "O" 250 99.636085 98.02473
741 "soai.N.S.(2).W.O.250" "soai" "N" "S" "2" "W" "O" 250 92.337183 96.34549
742 "soai.S.S.(2).W.O.250" "soai" "S" "S" "2" "W" "O" 250 99.763077 98.10961
743 "soai.L.S.(2).W.O.250" "soai" "L" "S" "2" "W" "O" 250 99.827981 98.16187
744 "soai.R.S.(2).W.O.250" "soai" "R" "S" "2" "W" "O" 250 99.670178 98.06659
745 "soai.N.S.(0.5).M.A.250" "soai" "N" "S" "0.5" "M" "A" 250 91.404031 95.31794
746 "soai.S.S.(0.5).M.A.250" "soai" "S" "S" "0.5" "M" "A" 250 99.637383 97.95379
747 "soai.L.S.(0.5).M.A.250" "soai" "L" "S" "0.5" "M" "A" 250 99.753925 98.02277
748 "soai.R.S.(0.5).M.A.250" "soai" "R" "S" "0.5" "M" "A" 250 99.546449 97.86433
749 "soai.N.S.(1).M.A.250" "soai" "N" "S" "1" "M" "A" 250 92.023737 96.00365
750 "soai.S.S.(1).M.A.250" "soai" "S" "S" "1" "M" "A" 250 99.720487 98.04626
751 "soai.L.S.(1).M.A.250" "soai" "L" "S" "1" "M" "A" 250 99.807881 98.10134
752 "soai.R.S.(1).M.A.250" "soai" "R" "S" "1" "M" "A" 250 99.634862 98.01034
753 "soai.N.S.(2).M.A.250" "soai" "N" "S" "2" "M" "A" 250 92.352698 96.35341
754 "soai.S.S.(2).M.A.250" "soai" "S" "S" "2" "M" "A" 250 99.763535 98.08114
755 "soai.L.S.(2).M.A.250" "soai" "L" "S" "2" "M" "A" 250 99.826122 98.12764
756 "soai.R.S.(2).M.A.250" "soai" "R" "S" "2" "M" "A" 250 99.669665 98.05387
757 "soai.N.S.(0.5).M.O.250" "soai" "N" "S" "0.5" "M" "O" 250 91.404031 95.31794
758 "soai.S.S.(0.5).M.O.250" "soai" "S" "S" "0.5" "M" "O" 250 99.637383 97.95379
759 "soai.L.S.(0.5).M.O.250" "soai" "L" "S" "0.5" "M" "O" 250 99.753925 98.02277
760 "soai.R.S.(0.5).M.O.250" "soai" "R" "S" "0.5" "M" "O" 250 99.546376 97.86433
761 "soai.N.S.(1).M.O.250" "soai" "N" "S" "1" "M" "O" 250 92.023793 96.00365
762 "soai.S.S.(1).M.O.250" "soai" "S" "S" "1" "M" "O" 250 99.720487 98.04626
763 "soai.L.S.(1).M.O.250" "soai" "L" "S" "1" "M" "O" 250 99.807881 98.10134
764 "soai.R.S.(1).M.O.250" "soai" "R" "S" "1" "M" "O" 250 99.634789 98.01034
765 "soai.N.S.(2).M.O.250" "soai" "N" "S" "2" "M" "O" 250 92.352698 96.35341
766 "soai.S.S.(2).M.O.250" "soai" "S" "S" "2" "M" "O" 250 99.763535 98.08114
767 "soai.L.S.(2).M.O.250" "soai" "L" "S" "2" "M" "O" 250 99.826122 98.12764
768 "soai.R.S.(2).M.O.250" "soai" "R" "S" "2" "M" "O" 250 99.669611 98.05387
769 "euclidean.N.S.(0.5).W.A.0" "euclidean" "N" "S" "0.5" "W" "A" 0 8.743252 49.00377
770 "euclidean.S.S.(0.5).W.A.0" "euclidean" "S" "S" "0.5" "W" "A" 0 32.220870 51.58798
771 "euclidean.L.S.(0.5).W.A.0" "euclidean" "L" "S" "0.5" "W" "A" 0 36.695319 49.44027
772 "euclidean.R.S.(0.5).W.A.0" "euclidean" "R" "S" "0.5" "W" "A" 0 29.890943 44.91861
773 "euclidean.N.S.(1).W.A.0" "euclidean" "N" "S" "1" "W" "A" 0 50.215326 67.45338
774 "euclidean.S.S.(1).W.A.0" "euclidean" "S" "S" "1" "W" "A" 0 52.328127 61.48613
775 "euclidean.L.S.(1).W.A.0" "euclidean" "L" "S" "1" "W" "A" 0 47.094244 55.08817
776 "euclidean.R.S.(1).W.A.0" "euclidean" "R" "S" "1" "W" "A" 0 44.588065 56.04298
777 "euclidean.N.S.(2).W.A.0" "euclidean" "N" "S" "2" "W" "A" 0 63.456305 76.30620
778 "euclidean.S.S.(2).W.A.0" "euclidean" "S" "S" "2" "W" "A" 0 57.411873 65.15610
779 "euclidean.L.S.(2).W.A.0" "euclidean" "L" "S" "2" "W" "A" 0 49.648484 56.75120
780 "euclidean.R.S.(2).W.A.0" "euclidean" "R" "S" "2" "W" "A" 0 48.358528 58.81044
781 "euclidean.N.S.(0.5).W.O.0" "euclidean" "N" "S" "0.5" "W" "O" 0 8.763799 49.00377
782 "euclidean.S.S.(0.5).W.O.0" "euclidean" "S" "S" "0.5" "W" "O" 0 32.228338 51.59343
783 "euclidean.L.S.(0.5).W.O.0" "euclidean" "L" "S" "0.5" "W" "O" 0 36.687712 49.44753
784 "euclidean.R.S.(0.5).W.O.0" "euclidean" "R" "S" "0.5" "W" "O" 0 29.914191 44.92405
785 "euclidean.N.S.(1).W.O.0" "euclidean" "N" "S" "1" "W" "O" 0 50.216517 67.45701
786 "euclidean.S.S.(1).W.O.0" "euclidean" "S" "S" "1" "W" "O" 0 52.371039 61.50284
787 "euclidean.L.S.(1).W.O.0" "euclidean" "L" "S" "1" "W" "O" 0 47.097510 55.10177
788 "euclidean.R.S.(1).W.O.0" "euclidean" "R" "S" "1" "W" "O" 0 44.611230 56.05205
789 "euclidean.N.S.(2).W.O.0" "euclidean" "N" "S" "2" "W" "O" 0 63.457526 76.31164
790 "euclidean.S.S.(2).W.O.0" "euclidean" "S" "S" "2" "W" "O" 0 57.427538 65.18589
791 "euclidean.L.S.(2).W.O.0" "euclidean" "L" "S" "2" "W" "O" 0 49.659540 56.76662
792 "euclidean.R.S.(2).W.O.0" "euclidean" "R" "S" "2" "W" "O" 0 48.382715 58.82405
793 "euclidean.N.S.(0.5).M.A.0" "euclidean" "N" "S" "0.5" "M" "A" 0 5.794625 47.10173
794 "euclidean.S.S.(0.5).M.A.0" "euclidean" "S" "S" "0.5" "M" "A" 0 28.217125 50.30251
795 "euclidean.L.S.(0.5).M.A.0" "euclidean" "L" "S" "0.5" "M" "A" 0 34.303961 48.48005
796 "euclidean.R.S.(0.5).M.A.0" "euclidean" "R" "S" "0.5" "M" "A" 0 26.964542 43.06897
797 "euclidean.N.S.(1).M.A.0" "euclidean" "N" "S" "1" "M" "A" 0 47.014034 66.27121
798 "euclidean.S.S.(1).M.A.0" "euclidean" "S" "S" "1" "M" "A" 0 51.188829 60.91232
799 "euclidean.L.S.(1).M.A.0" "euclidean" "L" "S" "1" "M" "A" 0 46.519075 54.82163
800 "euclidean.R.S.(1).M.A.0" "euclidean" "R" "S" "1" "M" "A" 0 43.719340 55.49780
801 "euclidean.N.S.(2).M.A.0" "euclidean" "N" "S" "2" "M" "A" 0 62.773322 75.94336
802 "euclidean.S.S.(2).M.A.0" "euclidean" "S" "S" "2" "M" "A" 0 57.088224 64.95722
803 "euclidean.L.S.(2).M.A.0" "euclidean" "L" "S" "2" "M" "A" 0 49.520766 56.68344
804 "euclidean.R.S.(2).M.A.0" "euclidean" "R" "S" "2" "M" "A" 0 48.156402 58.65953
805 "euclidean.N.S.(0.5).M.O.0" "euclidean" "N" "S" "0.5" "M" "O" 0 5.792861 47.10173
806 "euclidean.S.S.(0.5).M.O.0" "euclidean" "S" "S" "0.5" "M" "O" 0 28.195491 50.30977
807 "euclidean.L.S.(0.5).M.O.0" "euclidean" "L" "S" "0.5" "M" "O" 0 34.295165 48.48640
808 "euclidean.R.S.(0.5).M.O.0" "euclidean" "R" "S" "0.5" "M" "O" 0 26.929556 43.07260
809 "euclidean.N.S.(1).M.O.0" "euclidean" "N" "S" "1" "M" "O" 0 47.007773 66.27302
810 "euclidean.S.S.(1).M.O.0" "euclidean" "S" "S" "1" "M" "O" 0 51.187699 60.92994
811 "euclidean.L.S.(1).M.O.0" "euclidean" "L" "S" "1" "M" "O" 0 46.519012 54.83070
812 "euclidean.R.S.(1).M.O.0" "euclidean" "R" "S" "1" "M" "O" 0 43.718515 55.50778
813 "euclidean.N.S.(2).M.O.0" "euclidean" "N" "S" "2" "M" "O" 0 62.773230 75.95062
814 "euclidean.S.S.(2).M.O.0" "euclidean" "S" "S" "2" "M" "O" 0 57.102440 64.98701
815 "euclidean.L.S.(2).M.O.0" "euclidean" "L" "S" "2" "M" "O" 0 49.521391 56.69886
816 "euclidean.R.S.(2).M.O.0" "euclidean" "R" "S" "2" "M" "O" 0 48.161225 58.67495
817 "euclidean.N.S.(0.5).W.A.250" "euclidean" "N" "S" "0.5" "W" "A" 250 2.141395 78.26809
818 "euclidean.S.S.(0.5).W.A.250" "euclidean" "S" "S" "0.5" "W" "A" 250 88.001379 96.02783
819 "euclidean.L.S.(0.5).W.A.250" "euclidean" "L" "S" "0.5" "W" "A" 250 97.094333 97.63646
820 "euclidean.R.S.(0.5).W.A.250" "euclidean" "R" "S" "0.5" "W" "A" 250 79.178549 94.90802
821 "euclidean.N.S.(1).W.A.250" "euclidean" "N" "S" "1" "W" "A" 250 98.662577 96.43649
822 "euclidean.S.S.(1).W.A.250" "euclidean" "S" "S" "1" "W" "A" 250 99.569464 98.03146
823 "euclidean.L.S.(1).W.A.250" "euclidean" "L" "S" "1" "W" "A" 250 99.777859 98.16280
824 "euclidean.R.S.(1).W.A.250" "euclidean" "R" "S" "1" "W" "A" 250 99.595486 97.98071
825 "euclidean.N.S.(2).W.A.250" "euclidean" "N" "S" "2" "W" "A" 250 98.079013 96.05031
826 "euclidean.S.S.(2).W.A.250" "euclidean" "S" "S" "2" "W" "A" 250 99.469090 97.92210
827 "euclidean.L.S.(2).W.A.250" "euclidean" "L" "S" "2" "W" "A" 250 99.757764 98.13754
828 "euclidean.R.S.(2).W.A.250" "euclidean" "R" "S" "2" "W" "A" 250 99.599591 97.97499
829 "euclidean.N.S.(0.5).W.O.250" "euclidean" "N" "S" "0.5" "W" "O" 250 2.145460 78.26809
830 "euclidean.S.S.(0.5).W.O.250" "euclidean" "S" "S" "0.5" "W" "O" 250 88.868821 96.04779
831 "euclidean.L.S.(0.5).W.O.250" "euclidean" "L" "S" "0.5" "W" "O" 250 97.095505 97.64009
832 "euclidean.R.S.(0.5).W.O.250" "euclidean" "R" "S" "0.5" "W" "O" 250 79.184600 94.91709
833 "euclidean.N.S.(1).W.O.250" "euclidean" "N" "S" "1" "W" "O" 250 98.662820 96.43649
834 "euclidean.S.S.(1).W.O.250" "euclidean" "S" "S" "1" "W" "O" 250 99.569586 98.03146
835 "euclidean.L.S.(1).W.O.250" "euclidean" "L" "S" "1" "W" "O" 250 99.777966 98.16370
836 "euclidean.R.S.(1).W.O.250" "euclidean" "R" "S" "1" "W" "O" 250 99.595471 97.98161
837 "euclidean.N.S.(2).W.O.250" "euclidean" "N" "S" "2" "W" "O" 250 98.078934 96.05031
838 "euclidean.S.S.(2).W.O.250" "euclidean" "S" "S" "2" "W" "O" 250 99.469090 97.92210
839 "euclidean.L.S.(2).W.O.250" "euclidean" "L" "S" "2" "W" "O" 250 99.757734 98.13845
840 "euclidean.R.S.(2).W.O.250" "euclidean" "R" "S" "2" "W" "O" 250 99.599561 97.97499
841 "euclidean.N.S.(0.5).M.A.250" "euclidean" "N" "S" "0.5" "M" "A" 250 1.521310 74.55337
842 "euclidean.S.S.(0.5).M.A.250" "euclidean" "S" "S" "0.5" "M" "A" 250 79.306897 94.81344
843 "euclidean.L.S.(0.5).M.A.250" "euclidean" "L" "S" "0.5" "M" "A" 250 96.397276 97.16719
844 "euclidean.R.S.(0.5).M.A.250" "euclidean" "R" "S" "0.5" "M" "A" 250 69.331032 93.40336
845 "euclidean.N.S.(1).M.A.250" "euclidean" "N" "S" "1" "M" "A" 250 98.707834 96.49058
846 "euclidean.S.S.(1).M.A.250" "euclidean" "S" "S" "1" "M" "A" 250 99.582552 98.04764
847 "euclidean.L.S.(1).M.A.250" "euclidean" "L" "S" "1" "M" "A" 250 99.781512 98.16700
848 "euclidean.R.S.(1).M.A.250" "euclidean" "R" "S" "1" "M" "A" 250 99.587544 97.96850
849 "euclidean.N.S.(2).M.A.250" "euclidean" "N" "S" "2" "M" "A" 250 98.091721 96.03696
850 "euclidean.S.S.(2).M.A.250" "euclidean" "S" "S" "2" "M" "A" 250 99.475383 97.93591
851 "euclidean.L.S.(2).M.A.250" "euclidean" "L" "S" "2" "M" "A" 250 99.759226 98.13973
852 "euclidean.R.S.(2).M.A.250" "euclidean" "R" "S" "2" "M" "A" 250 99.599941 97.97608
853 "euclidean.N.S.(0.5).M.O.250" "euclidean" "N" "S" "0.5" "M" "O" 250 1.521188 74.55337
854 "euclidean.S.S.(0.5).M.O.250" "euclidean" "S" "S" "0.5" "M" "O" 250 79.312732 94.81526
855 "euclidean.L.S.(0.5).M.O.250" "euclidean" "L" "S" "0.5" "M" "O" 250 96.397230 97.16810
856 "euclidean.R.S.(0.5).M.O.250" "euclidean" "R" "S" "0.5" "M" "O" 250 69.302659 93.40336
857 "euclidean.N.S.(1).M.O.250" "euclidean" "N" "S" "1" "M" "O" 250 98.707804 96.49058
858 "euclidean.S.S.(1).M.O.250" "euclidean" "S" "S" "1" "M" "O" 250 99.582674 98.04764
859 "euclidean.L.S.(1).M.O.250" "euclidean" "L" "S" "1" "M" "O" 250 99.781527 98.16791
860 "euclidean.R.S.(1).M.O.250" "euclidean" "R" "S" "1" "M" "O" 250 99.587544 97.96941
861 "euclidean.N.S.(2).M.O.250" "euclidean" "N" "S" "2" "M" "O" 250 98.091659 96.03696
862 "euclidean.S.S.(2).M.O.250" "euclidean" "S" "S" "2" "M" "O" 250 99.475352 97.93591
863 "euclidean.L.S.(2).M.O.250" "euclidean" "L" "S" "2" "M" "O" 250 99.759196 98.14064
864 "euclidean.R.S.(2).M.O.250" "euclidean" "R" "S" "2" "M" "O" 250 99.599926 97.97608
865 "euclidean.N.Z.(0.5).W.A.0" "euclidean" "N" "Z" "0.5" "W" "A" 0 7.595996 50.22941
866 "euclidean.S.Z.(0.5).W.A.0" "euclidean" "S" "Z" "0.5" "W" "A" 0 26.189337 49.14131
867 "euclidean.L.Z.(0.5).W.A.0" "euclidean" "L" "Z" "0.5" "W" "A" 0 31.422326 43.67937
868 "euclidean.R.Z.(0.5).W.A.0" "euclidean" "R" "Z" "0.5" "W" "A" 0 26.204594 42.11846
869 "euclidean.N.Z.(1).W.A.0" "euclidean" "N" "Z" "1" "W" "A" 0 49.800049 70.10141
870 "euclidean.S.Z.(1).W.A.0" "euclidean" "S" "Z" "1" "W" "A" 0 47.612325 61.10819
871 "euclidean.L.Z.(1).W.A.0" "euclidean" "L" "Z" "1" "W" "A" 0 42.110807 50.25806
872 "euclidean.R.Z.(1).W.A.0" "euclidean" "R" "Z" "1" "W" "A" 0 38.946455 53.14075
873 "euclidean.N.Z.(2).W.A.0" "euclidean" "N" "Z" "2" "W" "A" 0 64.081491 78.08259
874 "euclidean.S.Z.(2).W.A.0" "euclidean" "S" "Z" "2" "W" "A" 0 52.960789 65.19770
875 "euclidean.L.Z.(2).W.A.0" "euclidean" "L" "Z" "2" "W" "A" 0 44.791602 52.17986
876 "euclidean.R.Z.(2).W.A.0" "euclidean" "R" "Z" "2" "W" "A" 0 42.156156 55.99785
877 "euclidean.N.Z.(0.5).W.O.0" "euclidean" "N" "Z" "0.5" "W" "O" 0 7.610787 50.23342
878 "euclidean.S.Z.(0.5).W.O.0" "euclidean" "S" "Z" "0.5" "W" "O" 0 26.180873 49.14857
879 "euclidean.L.Z.(0.5).W.O.0" "euclidean" "L" "Z" "0.5" "W" "O" 0 31.418833 43.68481
880 "euclidean.R.Z.(0.5).W.O.0" "euclidean" "R" "Z" "0.5" "W" "O" 0 26.200020 42.12481
881 "euclidean.N.Z.(1).W.O.0" "euclidean" "N" "Z" "1" "W" "O" 0 49.817672 70.10504
882 "euclidean.S.Z.(1).W.O.0" "euclidean" "S" "Z" "1" "W" "O" 0 47.616110 61.11998
883 "euclidean.L.Z.(1).W.O.0" "euclidean" "L" "Z" "1" "W" "O" 0 42.113767 50.26895
884 "euclidean.R.Z.(1).W.O.0" "euclidean" "R" "Z" "1" "W" "O" 0 38.946651 53.14800
885 "euclidean.N.Z.(2).W.O.0" "euclidean" "N" "Z" "2" "W" "O" 0 64.079414 78.08441
886 "euclidean.S.Z.(2).W.O.0" "euclidean" "S" "Z" "2" "W" "O" 0 52.966653 65.22219
887 "euclidean.L.Z.(2).W.O.0" "euclidean" "L" "Z" "2" "W" "O" 0 44.799482 52.19074
888 "euclidean.R.Z.(2).W.O.0" "euclidean" "R" "Z" "2" "W" "O" 0 42.156242 56.00602
889 "euclidean.N.Z.(0.5).M.A.0" "euclidean" "N" "Z" "0.5" "M" "A" 0 4.823985 48.13342
890 "euclidean.S.Z.(0.5).M.A.0" "euclidean" "S" "Z" "0.5" "M" "A" 0 22.009010 47.53727
891 "euclidean.L.Z.(0.5).M.A.0" "euclidean" "L" "Z" "0.5" "M" "A" 0 28.757203 42.65009
892 "euclidean.R.Z.(0.5).M.A.0" "euclidean" "R" "Z" "0.5" "M" "A" 0 23.334297 40.55825
893 "euclidean.N.Z.(1).M.A.0" "euclidean" "N" "Z" "1" "M" "A" 0 46.436465 68.80168
894 "euclidean.S.Z.(1).M.A.0" "euclidean" "S" "Z" "1" "M" "A" 0 46.226199 60.39047
895 "euclidean.L.Z.(1).M.A.0" "euclidean" "L" "Z" "1" "M" "A" 0 41.419777 49.87350
896 "euclidean.R.Z.(1).M.A.0" "euclidean" "R" "Z" "1" "M" "A" 0 38.063372 52.56070
897 "euclidean.N.Z.(2).M.A.0" "euclidean" "N" "Z" "2" "M" "A" 0 63.275586 77.79233
898 "euclidean.S.Z.(2).M.A.0" "euclidean" "S" "Z" "2" "M" "A" 0 52.627634 64.96689
899 "euclidean.L.Z.(2).M.A.0" "euclidean" "L" "Z" "2" "M" "A" 0 44.617790 52.07713
900 "euclidean.R.Z.(2).M.A.0" "euclidean" "R" "Z" "2" "M" "A" 0 41.949653 55.81536
901 "euclidean.N.Z.(0.5).M.O.0" "euclidean" "N" "Z" "0.5" "M" "O" 0 4.816698 48.13523
902 "euclidean.S.Z.(0.5).M.O.0" "euclidean" "S" "Z" "0.5" "M" "O" 0 21.986722 47.54634
903 "euclidean.L.Z.(0.5).M.O.0" "euclidean" "L" "Z" "0.5" "M" "O" 0 28.716564 42.65554
904 "euclidean.R.Z.(0.5).M.O.0" "euclidean" "R" "Z" "0.5" "M" "O" 0 23.287070 40.56278
905 "euclidean.N.Z.(1).M.O.0" "euclidean" "N" "Z" "1" "M" "O" 0 46.419086 68.80531
906 "euclidean.S.Z.(1).M.O.0" "euclidean" "S" "Z" "1" "M" "O" 0 46.212363 60.40136
907 "euclidean.L.Z.(1).M.O.0" "euclidean" "L" "Z" "1" "M" "O" 0 41.419625 49.88620
908 "euclidean.R.Z.(1).M.O.0" "euclidean" "R" "Z" "1" "M" "O" 0 38.057691 52.56796
909 "euclidean.N.Z.(2).M.O.0" "euclidean" "N" "Z" "2" "M" "O" 0 63.271463 77.79596
910 "euclidean.S.Z.(2).M.O.0" "euclidean" "S" "Z" "2" "M" "O" 0 52.635208 64.98957
911 "euclidean.L.Z.(2).M.O.0" "euclidean" "L" "Z" "2" "M" "O" 0 44.625975 52.08801
912 "euclidean.R.Z.(2).M.O.0" "euclidean" "R" "Z" "2" "M" "O" 0 41.949803 55.82353
913 "euclidean.N.Z.(0.5).W.A.250" "euclidean" "N" "Z" "0.5" "W" "A" 250 2.135759 76.80047
914 "euclidean.S.Z.(0.5).W.A.250" "euclidean" "S" "Z" "0.5" "W" "A" 250 80.775746 94.51024
915 "euclidean.L.Z.(0.5).W.A.250" "euclidean" "L" "Z" "0.5" "W" "A" 250 95.464595 96.83586
916 "euclidean.R.Z.(0.5).W.A.250" "euclidean" "R" "Z" "0.5" "W" "A" 250 79.777209 93.96425
917 "euclidean.N.Z.(1).W.A.250" "euclidean" "N" "Z" "1" "W" "A" 250 98.709548 96.67629
918 "euclidean.S.Z.(1).W.A.250" "euclidean" "S" "Z" "1" "W" "A" 250 99.055283 97.79052
919 "euclidean.L.Z.(1).W.A.250" "euclidean" "L" "Z" "1" "W" "A" 250 98.602195 97.79359
920 "euclidean.R.Z.(1).W.A.250" "euclidean" "R" "Z" "1" "W" "A" 250 98.055313 97.55481
921 "euclidean.N.Z.(2).W.A.250" "euclidean" "N" "Z" "2" "W" "A" 250 98.301743 96.22654
922 "euclidean.S.Z.(2).W.A.250" "euclidean" "S" "Z" "2" "W" "A" 250 99.122984 97.77267
923 "euclidean.L.Z.(2).W.A.250" "euclidean" "L" "Z" "2" "W" "A" 250 98.600098 97.77413
924 "euclidean.R.Z.(2).W.A.250" "euclidean" "R" "Z" "2" "W" "A" 250 98.450300 97.56000
925 "euclidean.N.Z.(0.5).W.O.250" "euclidean" "N" "Z" "0.5" "W" "O" 250 2.139302 76.80047
926 "euclidean.S.Z.(0.5).W.O.250" "euclidean" "S" "Z" "0.5" "W" "O" 250 80.928453 94.50026
927 "euclidean.L.Z.(0.5).W.O.250" "euclidean" "L" "Z" "0.5" "W" "O" 250 95.468577 96.83949
928 "euclidean.R.Z.(0.5).W.O.250" "euclidean" "R" "Z" "0.5" "W" "O" 250 79.779013 93.97333
929 "euclidean.N.Z.(1).W.O.250" "euclidean" "N" "Z" "1" "W" "O" 250 98.709731 96.67811
930 "euclidean.S.Z.(1).W.O.250" "euclidean" "S" "Z" "1" "W" "O" 250 99.055298 97.79143
931 "euclidean.L.Z.(1).W.O.250" "euclidean" "L" "Z" "1" "W" "O" 250 98.602240 97.79359
932 "euclidean.R.Z.(1).W.O.250" "euclidean" "R" "Z" "1" "W" "O" 250 98.055313 97.55481
933 "euclidean.N.Z.(2).W.O.250" "euclidean" "N" "Z" "2" "W" "O" 250 98.301987 96.22654
934 "euclidean.S.Z.(2).W.O.250" "euclidean" "S" "Z" "2" "W" "O" 250 99.123061 97.77358
935 "euclidean.L.Z.(2).W.O.250" "euclidean" "L" "Z" "2" "W" "O" 250 98.600083 97.77413
936 "euclidean.R.Z.(2).W.O.250" "euclidean" "R" "Z" "2" "W" "O" 250 98.450285 97.56000
937 "euclidean.N.Z.(0.5).M.A.250" "euclidean" "N" "Z" "0.5" "M" "A" 250 1.520813 73.29080
938 "euclidean.S.Z.(0.5).M.A.250" "euclidean" "S" "Z" "0.5" "M" "A" 250 66.996452 92.41817
939 "euclidean.L.Z.(0.5).M.A.250" "euclidean" "L" "Z" "0.5" "M" "A" 250 91.789342 95.97840
940 "euclidean.R.Z.(0.5).M.A.250" "euclidean" "R" "Z" "0.5" "M" "A" 250 67.046898 91.96117
941 "euclidean.N.Z.(1).M.A.250" "euclidean" "N" "Z" "1" "M" "A" 250 98.736439 96.69150
942 "euclidean.S.Z.(1).M.A.250" "euclidean" "S" "Z" "1" "M" "A" 250 99.018453 97.78343
943 "euclidean.L.Z.(1).M.A.250" "euclidean" "L" "Z" "1" "M" "A" 250 98.575133 97.77320
944 "euclidean.R.Z.(1).M.A.250" "euclidean" "R" "Z" "1" "M" "A" 250 97.795453 97.49661
945 "euclidean.N.Z.(2).M.A.250" "euclidean" "N" "Z" "2" "M" "A" 250 98.313526 96.25089
946 "euclidean.S.Z.(2).M.A.250" "euclidean" "S" "Z" "2" "M" "A" 250 99.117563 97.76681
947 "euclidean.L.Z.(2).M.A.250" "euclidean" "L" "Z" "2" "M" "A" 250 98.593717 97.76922
948 "euclidean.R.Z.(2).M.A.250" "euclidean" "R" "Z" "2" "M" "A" 250 98.430135 97.55763
949 "euclidean.N.Z.(0.5).M.O.250" "euclidean" "N" "Z" "0.5" "M" "O" 250 1.520080 73.29080
950 "euclidean.S.Z.(0.5).M.O.250" "euclidean" "S" "Z" "0.5" "M" "O" 250 66.966874 92.41998
951 "euclidean.L.Z.(0.5).M.O.250" "euclidean" "L" "Z" "0.5" "M" "O" 250 91.788137 95.97840
952 "euclidean.R.Z.(0.5).M.O.250" "euclidean" "R" "Z" "0.5" "M" "O" 250 66.877803 91.95936
953 "euclidean.N.Z.(1).M.O.250" "euclidean" "N" "Z" "1" "M" "O" 250 98.736439 96.69150
954 "euclidean.S.Z.(1).M.O.250" "euclidean" "S" "Z" "1" "M" "O" 250 99.018529 97.78433
955 "euclidean.L.Z.(1).M.O.250" "euclidean" "L" "Z" "1" "M" "O" 250 98.575179 97.77320
956 "euclidean.R.Z.(1).M.O.250" "euclidean" "R" "Z" "1" "M" "O" 250 97.795422 97.49661
957 "euclidean.N.Z.(2).M.O.250" "euclidean" "N" "Z" "2" "M" "O" 250 98.313556 96.25089
958 "euclidean.S.Z.(2).M.O.250" "euclidean" "S" "Z" "2" "M" "O" 250 99.117548 97.76772
959 "euclidean.L.Z.(2).M.O.250" "euclidean" "L" "Z" "2" "M" "O" 250 98.593732 97.76922
960 "euclidean.R.Z.(2).M.O.250" "euclidean" "R" "Z" "2" "M" "O" 250 98.430120 97.55763
961 "euclidean.N.T.(0.5).W.A.0" "euclidean" "N" "T" "0.5" "W" "A" 0 9.008632 48.11095
962 "euclidean.S.T.(0.5).W.A.0" "euclidean" "S" "T" "0.5" "W" "A" 0 7.910129 45.38195
963 "euclidean.L.T.(0.5).W.A.0" "euclidean" "L" "T" "0.5" "W" "A" 0 3.999250 40.88936
964 "euclidean.R.T.(0.5).W.A.0" "euclidean" "R" "T" "0.5" "W" "A" 0 3.238230 35.27680
965 "euclidean.N.T.(1).W.A.0" "euclidean" "N" "T" "1" "W" "A" 0 51.613575 80.46311
966 "euclidean.S.T.(1).W.A.0" "euclidean" "S" "T" "1" "W" "A" 0 39.463105 64.22522
967 "euclidean.L.T.(1).W.A.0" "euclidean" "L" "T" "1" "W" "A" 0 29.328219 53.78615
968 "euclidean.R.T.(1).W.A.0" "euclidean" "R" "T" "1" "W" "A" 0 29.714990 53.94290
969 "euclidean.N.T.(2).W.A.0" "euclidean" "N" "T" "2" "W" "A" 0 63.607947 87.23590
970 "euclidean.S.T.(2).W.A.0" "euclidean" "S" "T" "2" "W" "A" 0 56.904902 75.84855
971 "euclidean.L.T.(2).W.A.0" "euclidean" "L" "T" "2" "W" "A" 0 46.312759 61.33311
972 "euclidean.R.T.(2).W.A.0" "euclidean" "R" "T" "2" "W" "A" 0 49.716602 66.12536
973 "euclidean.N.T.(0.5).W.O.0" "euclidean" "N" "T" "0.5" "W" "O" 0 8.998018 48.11205
974 "euclidean.S.T.(0.5).W.O.0" "euclidean" "S" "T" "0.5" "W" "O" 0 7.910129 45.37832
975 "euclidean.L.T.(0.5).W.O.0" "euclidean" "L" "T" "0.5" "W" "O" 0 3.999250 40.89026
976 "euclidean.R.T.(0.5).W.O.0" "euclidean" "R" "T" "0.5" "W" "O" 0 3.238230 35.27518
977 "euclidean.N.T.(1).W.O.0" "euclidean" "N" "T" "1" "W" "O" 0 51.613575 80.45041
978 "euclidean.S.T.(1).W.O.0" "euclidean" "S" "T" "1" "W" "O" 0 39.463105 64.22522
979 "euclidean.L.T.(1).W.O.0" "euclidean" "L" "T" "1" "W" "O" 0 29.328219 53.78525
980 "euclidean.R.T.(1).W.O.0" "euclidean" "R" "T" "1" "W" "O" 0 29.714990 53.94218
981 "euclidean.N.T.(2).W.O.0" "euclidean" "N" "T" "2" "W" "O" 0 63.607980 87.23771
982 "euclidean.S.T.(2).W.O.0" "euclidean" "S" "T" "2" "W" "O" 0 56.904902 75.84674
983 "euclidean.L.T.(2).W.O.0" "euclidean" "L" "T" "2" "W" "O" 0 46.312726 61.33130
984 "euclidean.R.T.(2).W.O.0" "euclidean" "R" "T" "2" "W" "O" 0 49.716569 66.12426
985 "euclidean.N.T.(0.5).M.A.0" "euclidean" "N" "T" "0.5" "M" "A" 0 7.105080 44.79606
986 "euclidean.S.T.(0.5).M.A.0" "euclidean" "S" "T" "0.5" "M" "A" 0 6.545403 43.15312
987 "euclidean.L.T.(0.5).M.A.0" "euclidean" "L" "T" "0.5" "M" "A" 0 3.217340 39.37525
988 "euclidean.R.T.(0.5).M.A.0" "euclidean" "R" "T" "0.5" "M" "A" 0 2.487480 33.28247
989 "euclidean.N.T.(1).M.A.0" "euclidean" "N" "T" "1" "M" "A" 0 49.735802 79.08015
990 "euclidean.S.T.(1).M.A.0" "euclidean" "S" "T" "1" "M" "A" 0 37.411324 63.14511
991 "euclidean.L.T.(1).M.A.0" "euclidean" "L" "T" "1" "M" "A" 0 27.581970 52.90562
992 "euclidean.R.T.(1).M.A.0" "euclidean" "R" "T" "1" "M" "A" 0 27.706667 52.65703
993 "euclidean.N.T.(2).M.A.0" "euclidean" "N" "T" "2" "M" "A" 0 63.398423 87.09948
994 "euclidean.S.T.(2).M.A.0" "euclidean" "S" "T" "2" "M" "A" 0 56.498680 75.43163
995 "euclidean.L.T.(2).M.A.0" "euclidean" "L" "T" "2" "M" "A" 0 45.870783 60.87184
996 "euclidean.R.T.(2).M.A.0" "euclidean" "R" "T" "2" "M" "A" 0 49.255907 65.52271
997 "euclidean.N.T.(0.5).M.O.0" "euclidean" "N" "T" "0.5" "M" "O" 0 7.084113 44.79606
998 "euclidean.S.T.(0.5).M.O.0" "euclidean" "S" "T" "0.5" "M" "O" 0 6.532423 43.15312
999 "euclidean.L.T.(0.5).M.O.0" "euclidean" "L" "T" "0.5" "M" "O" 0 3.217340 39.37525
1000 "euclidean.R.T.(0.5).M.O.0" "euclidean" "R" "T" "0.5" "M" "O" 0 2.487480 33.28719
1001 "euclidean.N.T.(1).M.O.0" "euclidean" "N" "T" "1" "M" "O" 0 49.735802 79.08378
1002 "euclidean.S.T.(1).M.O.0" "euclidean" "S" "T" "1" "M" "O" 0 37.411324 63.14330
1003 "euclidean.L.T.(1).M.O.0" "euclidean" "L" "T" "1" "M" "O" 0 27.581970 52.90290
1004 "euclidean.R.T.(1).M.O.0" "euclidean" "R" "T" "1" "M" "O" 0 27.706667 52.65450
1005 "euclidean.N.T.(2).M.O.0" "euclidean" "N" "T" "2" "M" "O" 0 63.398423 87.09948
1006 "euclidean.S.T.(2).M.O.0" "euclidean" "S" "T" "2" "M" "O" 0 56.498713 75.42437
1007 "euclidean.L.T.(2).M.O.0" "euclidean" "L" "T" "2" "M" "O" 0 45.870783 60.86731
1008 "euclidean.R.T.(2).M.O.0" "euclidean" "R" "T" "2" "M" "O" 0 49.255940 65.51746
1009 "euclidean.N.T.(0.5).W.A.250" "euclidean" "N" "T" "0.5" "W" "A" 250 9.008632 48.11095
1010 "euclidean.S.T.(0.5).W.A.250" "euclidean" "S" "T" "0.5" "W" "A" 250 7.910129 45.38195
1011 "euclidean.L.T.(0.5).W.A.250" "euclidean" "L" "T" "0.5" "W" "A" 250 3.999250 40.88936
1012 "euclidean.R.T.(0.5).W.A.250" "euclidean" "R" "T" "0.5" "W" "A" 250 3.238230 35.27680
1013 "euclidean.N.T.(1).W.A.250" "euclidean" "N" "T" "1" "W" "A" 250 51.613575 80.46311
1014 "euclidean.S.T.(1).W.A.250" "euclidean" "S" "T" "1" "W" "A" 250 39.463105 64.22522
1015 "euclidean.L.T.(1).W.A.250" "euclidean" "L" "T" "1" "W" "A" 250 29.328219 53.78615
1016 "euclidean.R.T.(1).W.A.250" "euclidean" "R" "T" "1" "W" "A" 250 29.714990 53.94290
1017 "euclidean.N.T.(2).W.A.250" "euclidean" "N" "T" "2" "W" "A" 250 63.607947 87.23590
1018 "euclidean.S.T.(2).W.A.250" "euclidean" "S" "T" "2" "W" "A" 250 56.904902 75.84855
1019 "euclidean.L.T.(2).W.A.250" "euclidean" "L" "T" "2" "W" "A" 250 46.312759 61.33311
1020 "euclidean.R.T.(2).W.A.250" "euclidean" "R" "T" "2" "W" "A" 250 49.716602 66.12536
1021 "euclidean.N.T.(0.5).W.O.250" "euclidean" "N" "T" "0.5" "W" "O" 250 8.998018 48.11205
1022 "euclidean.S.T.(0.5).W.O.250" "euclidean" "S" "T" "0.5" "W" "O" 250 7.910129 45.37832
1023 "euclidean.L.T.(0.5).W.O.250" "euclidean" "L" "T" "0.5" "W" "O" 250 3.999250 40.89026
1024 "euclidean.R.T.(0.5).W.O.250" "euclidean" "R" "T" "0.5" "W" "O" 250 3.238230 35.27518
1025 "euclidean.N.T.(1).W.O.250" "euclidean" "N" "T" "1" "W" "O" 250 51.613575 80.45041
1026 "euclidean.S.T.(1).W.O.250" "euclidean" "S" "T" "1" "W" "O" 250 39.463105 64.22522
1027 "euclidean.L.T.(1).W.O.250" "euclidean" "L" "T" "1" "W" "O" 250 29.328219 53.78525
1028 "euclidean.R.T.(1).W.O.250" "euclidean" "R" "T" "1" "W" "O" 250 29.714990 53.94218
1029 "euclidean.N.T.(2).W.O.250" "euclidean" "N" "T" "2" "W" "O" 250 63.607980 87.23771
1030 "euclidean.S.T.(2).W.O.250" "euclidean" "S" "T" "2" "W" "O" 250 56.904902 75.84674
1031 "euclidean.L.T.(2).W.O.250" "euclidean" "L" "T" "2" "W" "O" 250 46.312726 61.33130
1032 "euclidean.R.T.(2).W.O.250" "euclidean" "R" "T" "2" "W" "O" 250 49.716569 66.12426
1033 "euclidean.N.T.(0.5).M.A.250" "euclidean" "N" "T" "0.5" "M" "A" 250 7.105080 44.79606
1034 "euclidean.S.T.(0.5).M.A.250" "euclidean" "S" "T" "0.5" "M" "A" 250 6.545403 43.15312
1035 "euclidean.L.T.(0.5).M.A.250" "euclidean" "L" "T" "0.5" "M" "A" 250 3.217340 39.37525
1036 "euclidean.R.T.(0.5).M.A.250" "euclidean" "R" "T" "0.5" "M" "A" 250 2.487480 33.28247
1037 "euclidean.N.T.(1).M.A.250" "euclidean" "N" "T" "1" "M" "A" 250 49.735802 79.08015
1038 "euclidean.S.T.(1).M.A.250" "euclidean" "S" "T" "1" "M" "A" 250 37.411324 63.14511
1039 "euclidean.L.T.(1).M.A.250" "euclidean" "L" "T" "1" "M" "A" 250 27.581970 52.90562
1040 "euclidean.R.T.(1).M.A.250" "euclidean" "R" "T" "1" "M" "A" 250 27.706667 52.65703
1041 "euclidean.N.T.(2).M.A.250" "euclidean" "N" "T" "2" "M" "A" 250 63.398423 87.09948
1042 "euclidean.S.T.(2).M.A.250" "euclidean" "S" "T" "2" "M" "A" 250 56.498680 75.43163
1043 "euclidean.L.T.(2).M.A.250" "euclidean" "L" "T" "2" "M" "A" 250 45.870783 60.87184
1044 "euclidean.R.T.(2).M.A.250" "euclidean" "R" "T" "2" "M" "A" 250 49.255907 65.52271
1045 "euclidean.N.T.(0.5).M.O.250" "euclidean" "N" "T" "0.5" "M" "O" 250 7.084113 44.79606
1046 "euclidean.S.T.(0.5).M.O.250" "euclidean" "S" "T" "0.5" "M" "O" 250 6.532423 43.15312
1047 "euclidean.L.T.(0.5).M.O.250" "euclidean" "L" "T" "0.5" "M" "O" 250 3.217340 39.37525
1048 "euclidean.R.T.(0.5).M.O.250" "euclidean" "R" "T" "0.5" "M" "O" 250 2.487480 33.28719
1049 "euclidean.N.T.(1).M.O.250" "euclidean" "N" "T" "1" "M" "O" 250 49.735802 79.08378
1050 "euclidean.S.T.(1).M.O.250" "euclidean" "S" "T" "1" "M" "O" 250 37.411324 63.14330
1051 "euclidean.L.T.(1).M.O.250" "euclidean" "L" "T" "1" "M" "O" 250 27.581970 52.90290
1052 "euclidean.R.T.(1).M.O.250" "euclidean" "R" "T" "1" "M" "O" 250 27.706667 52.65450
1053 "euclidean.N.T.(2).M.O.250" "euclidean" "N" "T" "2" "M" "O" 250 63.398423 87.09948
1054 "euclidean.S.T.(2).M.O.250" "euclidean" "S" "T" "2" "M" "O" 250 56.498713 75.42437
1055 "euclidean.L.T.(2).M.O.250" "euclidean" "L" "T" "2" "M" "O" 250 45.870783 60.86731
1056 "euclidean.R.T.(2).M.O.250" "euclidean" "R" "T" "2" "M" "O" 250 49.255940 65.51746
1057 "euclidean.N.N.(0.5).W.A.0" "euclidean" "N" "N" "0.5" "W" "A" 0 2.141395 78.26809
1058 "euclidean.S.N.(0.5).W.A.0" "euclidean" "S" "N" "0.5" "W" "A" 0 88.001379 96.02783
1059 "euclidean.L.N.(0.5).W.A.0" "euclidean" "L" "N" "0.5" "W" "A" 0 97.094333 97.63646
1060 "euclidean.R.N.(0.5).W.A.0" "euclidean" "R" "N" "0.5" "W" "A" 0 79.178549 94.90802
1061 "euclidean.N.N.(1).W.A.0" "euclidean" "N" "N" "1" "W" "A" 0 98.662577 96.43649
1062 "euclidean.S.N.(1).W.A.0" "euclidean" "S" "N" "1" "W" "A" 0 99.569464 98.03146
1063 "euclidean.L.N.(1).W.A.0" "euclidean" "L" "N" "1" "W" "A" 0 99.777859 98.16280
1064 "euclidean.R.N.(1).W.A.0" "euclidean" "R" "N" "1" "W" "A" 0 99.595486 97.98071
1065 "euclidean.N.N.(2).W.A.0" "euclidean" "N" "N" "2" "W" "A" 0 98.079013 96.05031
1066 "euclidean.S.N.(2).W.A.0" "euclidean" "S" "N" "2" "W" "A" 0 99.469090 97.92210
1067 "euclidean.L.N.(2).W.A.0" "euclidean" "L" "N" "2" "W" "A" 0 99.757764 98.13754
1068 "euclidean.R.N.(2).W.A.0" "euclidean" "R" "N" "2" "W" "A" 0 99.599591 97.97499
1069 "euclidean.N.N.(0.5).W.O.0" "euclidean" "N" "N" "0.5" "W" "O" 0 2.145460 78.26809
1070 "euclidean.S.N.(0.5).W.O.0" "euclidean" "S" "N" "0.5" "W" "O" 0 88.868821 96.04779
1071 "euclidean.L.N.(0.5).W.O.0" "euclidean" "L" "N" "0.5" "W" "O" 0 97.095505 97.64009
1072 "euclidean.R.N.(0.5).W.O.0" "euclidean" "R" "N" "0.5" "W" "O" 0 79.184600 94.91709
1073 "euclidean.N.N.(1).W.O.0" "euclidean" "N" "N" "1" "W" "O" 0 98.662820 96.43649
1074 "euclidean.S.N.(1).W.O.0" "euclidean" "S" "N" "1" "W" "O" 0 99.569586 98.03146
1075 "euclidean.L.N.(1).W.O.0" "euclidean" "L" "N" "1" "W" "O" 0 99.777966 98.16370
1076 "euclidean.R.N.(1).W.O.0" "euclidean" "R" "N" "1" "W" "O" 0 99.595471 97.98161
1077 "euclidean.N.N.(2).W.O.0" "euclidean" "N" "N" "2" "W" "O" 0 98.078934 96.05031
1078 "euclidean.S.N.(2).W.O.0" "euclidean" "S" "N" "2" "W" "O" 0 99.469090 97.92210
1079 "euclidean.L.N.(2).W.O.0" "euclidean" "L" "N" "2" "W" "O" 0 99.757734 98.13845
1080 "euclidean.R.N.(2).W.O.0" "euclidean" "R" "N" "2" "W" "O" 0 99.599561 97.97499
1081 "euclidean.N.N.(0.5).M.A.0" "euclidean" "N" "N" "0.5" "M" "A" 0 1.521310 74.55337
1082 "euclidean.S.N.(0.5).M.A.0" "euclidean" "S" "N" "0.5" "M" "A" 0 79.306897 94.81344
1083 "euclidean.L.N.(0.5).M.A.0" "euclidean" "L" "N" "0.5" "M" "A" 0 96.397276 97.16719
1084 "euclidean.R.N.(0.5).M.A.0" "euclidean" "R" "N" "0.5" "M" "A" 0 69.331032 93.40336
1085 "euclidean.N.N.(1).M.A.0" "euclidean" "N" "N" "1" "M" "A" 0 98.707834 96.49058
1086 "euclidean.S.N.(1).M.A.0" "euclidean" "S" "N" "1" "M" "A" 0 99.582552 98.04764
1087 "euclidean.L.N.(1).M.A.0" "euclidean" "L" "N" "1" "M" "A" 0 99.781512 98.16700
1088 "euclidean.R.N.(1).M.A.0" "euclidean" "R" "N" "1" "M" "A" 0 99.587544 97.96850
1089 "euclidean.N.N.(2).M.A.0" "euclidean" "N" "N" "2" "M" "A" 0 98.091721 96.03696
1090 "euclidean.S.N.(2).M.A.0" "euclidean" "S" "N" "2" "M" "A" 0 99.475383 97.93591
1091 "euclidean.L.N.(2).M.A.0" "euclidean" "L" "N" "2" "M" "A" 0 99.759226 98.13973
1092 "euclidean.R.N.(2).M.A.0" "euclidean" "R" "N" "2" "M" "A" 0 99.599941 97.97608
1093 "euclidean.N.N.(0.5).M.O.0" "euclidean" "N" "N" "0.5" "M" "O" 0 1.521188 74.55337
1094 "euclidean.S.N.(0.5).M.O.0" "euclidean" "S" "N" "0.5" "M" "O" 0 79.312732 94.81526
1095 "euclidean.L.N.(0.5).M.O.0" "euclidean" "L" "N" "0.5" "M" "O" 0 96.397230 97.16810
1096 "euclidean.R.N.(0.5).M.O.0" "euclidean" "R" "N" "0.5" "M" "O" 0 69.302659 93.40336
1097 "euclidean.N.N.(1).M.O.0" "euclidean" "N" "N" "1" "M" "O" 0 98.707804 96.49058
1098 "euclidean.S.N.(1).M.O.0" "euclidean" "S" "N" "1" "M" "O" 0 99.582674 98.04764
1099 "euclidean.L.N.(1).M.O.0" "euclidean" "L" "N" "1" "M" "O" 0 99.781527 98.16791
1100 "euclidean.R.N.(1).M.O.0" "euclidean" "R" "N" "1" "M" "O" 0 99.587544 97.96941
1101 "euclidean.N.N.(2).M.O.0" "euclidean" "N" "N" "2" "M" "O" 0 98.091659 96.03696
1102 "euclidean.S.N.(2).M.O.0" "euclidean" "S" "N" "2" "M" "O" 0 99.475352 97.93591
1103 "euclidean.L.N.(2).M.O.0" "euclidean" "L" "N" "2" "M" "O" 0 99.759196 98.14064
1104 "euclidean.R.N.(2).M.O.0" "euclidean" "R" "N" "2" "M" "O" 0 99.599926 97.97608
1105 "euclidean.N.N.(0.5).W.A.250" "euclidean" "N" "N" "0.5" "W" "A" 250 2.141395 78.26809
1106 "euclidean.S.N.(0.5).W.A.250" "euclidean" "S" "N" "0.5" "W" "A" 250 88.001379 96.02783
1107 "euclidean.L.N.(0.5).W.A.250" "euclidean" "L" "N" "0.5" "W" "A" 250 97.094333 97.63646
1108 "euclidean.R.N.(0.5).W.A.250" "euclidean" "R" "N" "0.5" "W" "A" 250 79.178549 94.90802
1109 "euclidean.N.N.(1).W.A.250" "euclidean" "N" "N" "1" "W" "A" 250 98.662577 96.43649
1110 "euclidean.S.N.(1).W.A.250" "euclidean" "S" "N" "1" "W" "A" 250 99.569464 98.03146
1111 "euclidean.L.N.(1).W.A.250" "euclidean" "L" "N" "1" "W" "A" 250 99.777859 98.16280
1112 "euclidean.R.N.(1).W.A.250" "euclidean" "R" "N" "1" "W" "A" 250 99.595486 97.98071
1113 "euclidean.N.N.(2).W.A.250" "euclidean" "N" "N" "2" "W" "A" 250 98.079013 96.05031
1114 "euclidean.S.N.(2).W.A.250" "euclidean" "S" "N" "2" "W" "A" 250 99.469090 97.92210
1115 "euclidean.L.N.(2).W.A.250" "euclidean" "L" "N" "2" "W" "A" 250 99.757764 98.13754
1116 "euclidean.R.N.(2).W.A.250" "euclidean" "R" "N" "2" "W" "A" 250 99.599591 97.97499
1117 "euclidean.N.N.(0.5).W.O.250" "euclidean" "N" "N" "0.5" "W" "O" 250 2.145460 78.26809
1118 "euclidean.S.N.(0.5).W.O.250" "euclidean" "S" "N" "0.5" "W" "O" 250 88.868821 96.04779
1119 "euclidean.L.N.(0.5).W.O.250" "euclidean" "L" "N" "0.5" "W" "O" 250 97.095505 97.64009
1120 "euclidean.R.N.(0.5).W.O.250" "euclidean" "R" "N" "0.5" "W" "O" 250 79.184600 94.91709
1121 "euclidean.N.N.(1).W.O.250" "euclidean" "N" "N" "1" "W" "O" 250 98.662820 96.43649
1122 "euclidean.S.N.(1).W.O.250" "euclidean" "S" "N" "1" "W" "O" 250 99.569586 98.03146
1123 "euclidean.L.N.(1).W.O.250" "euclidean" "L" "N" "1" "W" "O" 250 99.777966 98.16370
1124 "euclidean.R.N.(1).W.O.250" "euclidean" "R" "N" "1" "W" "O" 250 99.595471 97.98161
1125 "euclidean.N.N.(2).W.O.250" "euclidean" "N" "N" "2" "W" "O" 250 98.078934 96.05031
1126 "euclidean.S.N.(2).W.O.250" "euclidean" "S" "N" "2" "W" "O" 250 99.469090 97.92210
1127 "euclidean.L.N.(2).W.O.250" "euclidean" "L" "N" "2" "W" "O" 250 99.757734 98.13845
1128 "euclidean.R.N.(2).W.O.250" "euclidean" "R" "N" "2" "W" "O" 250 99.599561 97.97499
1129 "euclidean.N.N.(0.5).M.A.250" "euclidean" "N" "N" "0.5" "M" "A" 250 1.521310 74.55337
1130 "euclidean.S.N.(0.5).M.A.250" "euclidean" "S" "N" "0.5" "M" "A" 250 79.306897 94.81344
1131 "euclidean.L.N.(0.5).M.A.250" "euclidean" "L" "N" "0.5" "M" "A" 250 96.397276 97.16719
1132 "euclidean.R.N.(0.5).M.A.250" "euclidean" "R" "N" "0.5" "M" "A" 250 69.331032 93.40336
1133 "euclidean.N.N.(1).M.A.250" "euclidean" "N" "N" "1" "M" "A" 250 98.707834 96.49058
1134 "euclidean.S.N.(1).M.A.250" "euclidean" "S" "N" "1" "M" "A" 250 99.582552 98.04764
1135 "euclidean.L.N.(1).M.A.250" "euclidean" "L" "N" "1" "M" "A" 250 99.781512 98.16700
1136 "euclidean.R.N.(1).M.A.250" "euclidean" "R" "N" "1" "M" "A" 250 99.587544 97.96850
1137 "euclidean.N.N.(2).M.A.250" "euclidean" "N" "N" "2" "M" "A" 250 98.091721 96.03696
1138 "euclidean.S.N.(2).M.A.250" "euclidean" "S" "N" "2" "M" "A" 250 99.475383 97.93591
1139 "euclidean.L.N.(2).M.A.250" "euclidean" "L" "N" "2" "M" "A" 250 99.759226 98.13973
1140 "euclidean.R.N.(2).M.A.250" "euclidean" "R" "N" "2" "M" "A" 250 99.599941 97.97608
1141 "euclidean.N.N.(0.5).M.O.250" "euclidean" "N" "N" "0.5" "M" "O" 250 1.521188 74.55337
1142 "euclidean.S.N.(0.5).M.O.250" "euclidean" "S" "N" "0.5" "M" "O" 250 79.312732 94.81526
1143 "euclidean.L.N.(0.5).M.O.250" "euclidean" "L" "N" "0.5" "M" "O" 250 96.397230 97.16810
1144 "euclidean.R.N.(0.5).M.O.250" "euclidean" "R" "N" "0.5" "M" "O" 250 69.302659 93.40336
1145 "euclidean.N.N.(1).M.O.250" "euclidean" "N" "N" "1" "M" "O" 250 98.707804 96.49058
1146 "euclidean.S.N.(1).M.O.250" "euclidean" "S" "N" "1" "M" "O" 250 99.582674 98.04764
1147 "euclidean.L.N.(1).M.O.250" "euclidean" "L" "N" "1" "M" "O" 250 99.781527 98.16791
1148 "euclidean.R.N.(1).M.O.250" "euclidean" "R" "N" "1" "M" "O" 250 99.587544 97.96941
1149 "euclidean.N.N.(2).M.O.250" "euclidean" "N" "N" "2" "M" "O" 250 98.091659 96.03696
1150 "euclidean.S.N.(2).M.O.250" "euclidean" "S" "N" "2" "M" "O" 250 99.475352 97.93591
1151 "euclidean.L.N.(2).M.O.250" "euclidean" "L" "N" "2" "M" "O" 250 99.759196 98.14064
1152 "euclidean.R.N.(2).M.O.250" "euclidean" "R" "N" "2" "M" "O" 250 99.599926 97.97608
1153 "manhattan.N.S.(0.5).W.A.0" "manhattan" "N" "S" "0.5" "W" "A" 0 15.325745 43.03553
1154 "manhattan.S.S.(0.5).W.A.0" "manhattan" "S" "S" "0.5" "W" "A" 0 23.010547 38.13001
1155 "manhattan.L.S.(0.5).W.A.0" "manhattan" "L" "S" "0.5" "W" "A" 0 24.903843 35.06679
1156 "manhattan.R.S.(0.5).W.A.0" "manhattan" "R" "S" "0.5" "W" "A" 0 21.410990 32.68015
1157 "manhattan.N.S.(1).W.A.0" "manhattan" "N" "S" "1" "W" "A" 0 32.362159 54.91800
1158 "manhattan.S.S.(1).W.A.0" "manhattan" "S" "S" "1" "W" "A" 0 30.991257 44.22014
1159 "manhattan.L.S.(1).W.A.0" "manhattan" "L" "S" "1" "W" "A" 0 30.634010 40.11818
1160 "manhattan.R.S.(1).W.A.0" "manhattan" "R" "S" "1" "W" "A" 0 28.101787 40.52490
1161 "manhattan.N.S.(2).W.A.0" "manhattan" "N" "S" "2" "W" "A" 0 43.372152 63.10289
1162 "manhattan.S.S.(2).W.A.0" "manhattan" "S" "S" "2" "W" "A" 0 35.385864 47.68636
1163 "manhattan.L.S.(2).W.A.0" "manhattan" "L" "S" "2" "W" "A" 0 33.614382 42.83848
1164 "manhattan.R.S.(2).W.A.0" "manhattan" "R" "S" "2" "W" "A" 0 31.761716 44.87743
1165 "manhattan.N.S.(0.5).W.O.0" "manhattan" "N" "S" "0.5" "W" "O" 0 15.306845 43.03735
1166 "manhattan.S.S.(0.5).W.O.0" "manhattan" "S" "S" "0.5" "W" "O" 0 23.011935 38.13001
1167 "manhattan.L.S.(0.5).W.O.0" "manhattan" "L" "S" "0.5" "W" "O" 0 24.907342 35.06679
1168 "manhattan.R.S.(0.5).W.O.0" "manhattan" "R" "S" "0.5" "W" "O" 0 21.406693 32.68015
1169 "manhattan.N.S.(1).W.O.0" "manhattan" "N" "S" "1" "W" "O" 0 32.355698 54.91981
1170 "manhattan.S.S.(1).W.O.0" "manhattan" "S" "S" "1" "W" "O" 0 30.995307 44.22104
1171 "manhattan.L.S.(1).W.O.0" "manhattan" "L" "S" "1" "W" "O" 0 30.633780 40.11818
1172 "manhattan.R.S.(1).W.O.0" "manhattan" "R" "S" "1" "W" "O" 0 28.100459 40.52490
1173 "manhattan.N.S.(2).W.O.0" "manhattan" "N" "S" "2" "W" "O" 0 43.381196 63.11306
1174 "manhattan.S.S.(2).W.O.0" "manhattan" "S" "S" "2" "W" "O" 0 35.386216 47.69181
1175 "manhattan.L.S.(2).W.O.0" "manhattan" "L" "S" "2" "W" "O" 0 33.616835 42.83848
1176 "manhattan.R.S.(2).W.O.0" "manhattan" "R" "S" "2" "W" "O" 0 31.762154 44.87743
1177 "manhattan.N.S.(0.5).M.A.0" "manhattan" "N" "S" "0.5" "M" "A" 0 13.072664 41.81245
1178 "manhattan.S.S.(0.5).M.A.0" "manhattan" "S" "S" "0.5" "M" "A" 0 21.711445 37.46483
1179 "manhattan.L.S.(0.5).M.A.0" "manhattan" "L" "S" "0.5" "M" "A" 0 23.831383 34.46527
1180 "manhattan.R.S.(0.5).M.A.0" "manhattan" "R" "S" "0.5" "M" "A" 0 20.242808 31.94478
1181 "manhattan.N.S.(1).M.A.0" "manhattan" "N" "S" "1" "M" "A" 0 30.509696 54.00755
1182 "manhattan.S.S.(1).M.A.0" "manhattan" "S" "S" "1" "M" "A" 0 30.198238 43.76101
1183 "manhattan.L.S.(1).M.A.0" "manhattan" "L" "S" "1" "M" "A" 0 30.040101 39.74269
1184 "manhattan.R.S.(1).M.A.0" "manhattan" "R" "S" "1" "M" "A" 0 27.400834 39.97574
1185 "manhattan.N.S.(2).M.A.0" "manhattan" "N" "S" "2" "M" "A" 0 42.284361 62.49760
1186 "manhattan.S.S.(2).M.A.0" "manhattan" "S" "S" "2" "M" "A" 0 34.951228 47.44266
1187 "manhattan.L.S.(2).M.A.0" "manhattan" "L" "S" "2" "M" "A" 0 33.298867 42.68090
1188 "manhattan.R.S.(2).M.A.0" "manhattan" "R" "S" "2" "M" "A" 0 31.395718 44.59869
1189 "manhattan.N.S.(0.5).M.O.0" "manhattan" "N" "S" "0.5" "M" "O" 0 13.047077 41.81245
1190 "manhattan.S.S.(0.5).M.O.0" "manhattan" "S" "S" "0.5" "M" "O" 0 21.696143 37.46483
1191 "manhattan.L.S.(0.5).M.O.0" "manhattan" "L" "S" "0.5" "M" "O" 0 23.820141 34.46527
1192 "manhattan.R.S.(0.5).M.O.0" "manhattan" "R" "S" "0.5" "M" "O" 0 20.231119 31.94478
1193 "manhattan.N.S.(1).M.O.0" "manhattan" "N" "S" "1" "M" "O" 0 30.497805 54.01117
1194 "manhattan.S.S.(1).M.O.0" "manhattan" "S" "S" "1" "M" "O" 0 30.198841 43.76101
1195 "manhattan.L.S.(1).M.O.0" "manhattan" "L" "S" "1" "M" "O" 0 30.036467 39.74269
1196 "manhattan.R.S.(1).M.O.0" "manhattan" "R" "S" "1" "M" "O" 0 27.398040 39.97574
1197 "manhattan.N.S.(2).M.O.0" "manhattan" "N" "S" "2" "M" "O" 0 42.280547 62.50486
1198 "manhattan.S.S.(2).M.O.0" "manhattan" "S" "S" "2" "M" "O" 0 34.952313 47.44628
1199 "manhattan.L.S.(2).M.O.0" "manhattan" "L" "S" "2" "M" "O" 0 33.298924 42.68090
1200 "manhattan.R.S.(2).M.O.0" "manhattan" "R" "S" "2" "M" "O" 0 31.394142 44.59869
1201 "manhattan.N.S.(0.5).W.A.250" "manhattan" "N" "S" "0.5" "W" "A" 250 17.012945 59.88077
1202 "manhattan.S.S.(0.5).W.A.250" "manhattan" "S" "S" "0.5" "W" "A" 250 36.426171 57.35732
1203 "manhattan.L.S.(0.5).W.A.250" "manhattan" "L" "S" "0.5" "W" "A" 250 41.069809 54.59906
1204 "manhattan.R.S.(0.5).W.A.250" "manhattan" "R" "S" "0.5" "W" "A" 250 32.695746 49.97048
1205 "manhattan.N.S.(1).W.A.250" "manhattan" "N" "S" "1" "W" "A" 250 52.301133 78.20435
1206 "manhattan.S.S.(1).W.A.250" "manhattan" "S" "S" "1" "W" "A" 250 52.930052 67.69564
1207 "manhattan.L.S.(1).W.A.250" "manhattan" "L" "S" "1" "W" "A" 250 52.703852 62.33703
1208 "manhattan.R.S.(1).W.A.250" "manhattan" "R" "S" "1" "W" "A" 250 46.490862 60.39010
1209 "manhattan.N.S.(2).W.A.250" "manhattan" "N" "S" "2" "W" "A" 250 70.107920 85.38651
1210 "manhattan.S.S.(2).W.A.250" "manhattan" "S" "S" "2" "W" "A" 250 60.748455 73.00205
1211 "manhattan.L.S.(2).W.A.250" "manhattan" "L" "S" "2" "W" "A" 250 58.129555 66.54887
1212 "manhattan.R.S.(2).W.A.250" "manhattan" "R" "S" "2" "W" "A" 250 53.467701 65.58473
1213 "manhattan.N.S.(0.5).W.O.250" "manhattan" "N" "S" "0.5" "W" "O" 250 17.000546 59.88259
1214 "manhattan.S.S.(0.5).W.O.250" "manhattan" "S" "S" "0.5" "W" "O" 250 36.425425 57.36095
1215 "manhattan.L.S.(0.5).W.O.250" "manhattan" "L" "S" "0.5" "W" "O" 250 41.063151 54.60269
1216 "manhattan.R.S.(0.5).W.O.250" "manhattan" "R" "S" "0.5" "W" "O" 250 32.689541 49.97411
1217 "manhattan.N.S.(1).W.O.250" "manhattan" "N" "S" "1" "W" "O" 250 52.313425 78.20798
1218 "manhattan.S.S.(1).W.O.250" "manhattan" "S" "S" "1" "W" "O" 250 52.930205 67.71235
1219 "manhattan.L.S.(1).W.O.250" "manhattan" "L" "S" "1" "W" "O" 250 52.706509 62.35737
1220 "manhattan.R.S.(1).W.O.250" "manhattan" "R" "S" "1" "W" "O" 250 46.498559 60.40266
1221 "manhattan.N.S.(2).W.O.250" "manhattan" "N" "S" "2" "W" "O" 250 70.117966 85.38560
1222 "manhattan.S.S.(2).W.O.250" "manhattan" "S" "S" "2" "W" "O" 250 60.762304 73.01913
1223 "manhattan.L.S.(2).W.O.250" "manhattan" "L" "S" "2" "W" "O" 250 58.131554 66.56632
1224 "manhattan.R.S.(2).W.O.250" "manhattan" "R" "S" "2" "W" "O" 250 53.482054 65.60162
1225 "manhattan.N.S.(0.5).M.A.250" "manhattan" "N" "S" "0.5" "M" "A" 250 12.843054 57.66158
1226 "manhattan.S.S.(0.5).M.A.250" "manhattan" "S" "S" "0.5" "M" "A" 250 33.386628 56.00988
1227 "manhattan.L.S.(0.5).M.A.250" "manhattan" "L" "S" "0.5" "M" "A" 250 38.819334 53.53237
1228 "manhattan.R.S.(0.5).M.A.250" "manhattan" "R" "S" "0.5" "M" "A" 250 30.280252 48.43785
1229 "manhattan.N.S.(1).M.A.250" "manhattan" "N" "S" "1" "M" "A" 250 48.632214 76.91825
1230 "manhattan.S.S.(1).M.A.250" "manhattan" "S" "S" "1" "M" "A" 250 51.368588 66.85950
1231 "manhattan.L.S.(1).M.A.250" "manhattan" "L" "S" "1" "M" "A" 250 51.609135 61.74473
1232 "manhattan.R.S.(1).M.A.250" "manhattan" "R" "S" "1" "M" "A" 250 45.202569 59.64792
1233 "manhattan.N.S.(2).M.A.250" "manhattan" "N" "S" "2" "M" "A" 250 68.699213 84.93638
1234 "manhattan.S.S.(2).M.A.250" "manhattan" "S" "S" "2" "M" "A" 250 60.074272 72.58350
1235 "manhattan.L.S.(2).M.A.250" "manhattan" "L" "S" "2" "M" "A" 250 57.609537 66.25022
1236 "manhattan.R.S.(2).M.A.250" "manhattan" "R" "S" "2" "M" "A" 250 52.856879 65.18178
1237 "manhattan.N.S.(0.5).M.O.250" "manhattan" "N" "S" "0.5" "M" "O" 250 12.821499 57.66378
1238 "manhattan.S.S.(0.5).M.O.250" "manhattan" "S" "S" "0.5" "M" "O" 250 33.371581 56.01351
1239 "manhattan.L.S.(0.5).M.O.250" "manhattan" "L" "S" "0.5" "M" "O" 250 38.809911 53.53418
1240 "manhattan.R.S.(0.5).M.O.250" "manhattan" "R" "S" "0.5" "M" "O" 250 30.257254 48.43967
1241 "manhattan.N.S.(1).M.O.250" "manhattan" "N" "S" "1" "M" "O" 250 48.621418 76.92278
1242 "manhattan.S.S.(1).M.O.250" "manhattan" "S" "S" "1" "M" "O" 250 51.366389 66.87984
1243 "manhattan.L.S.(1).M.O.250" "manhattan" "L" "S" "1" "M" "O" 250 51.609196 61.76545
1244 "manhattan.R.S.(1).M.O.250" "manhattan" "R" "S" "1" "M" "O" 250 45.196705 59.65556
1245 "manhattan.N.S.(2).M.O.250" "manhattan" "N" "S" "2" "M" "O" 250 68.701625 84.93819
1246 "manhattan.S.S.(2).M.O.250" "manhattan" "S" "S" "2" "M" "O" 250 60.077829 72.59875
1247 "manhattan.L.S.(2).M.O.250" "manhattan" "L" "S" "2" "M" "O" 250 57.610148 66.27313
1248 "manhattan.R.S.(2).M.O.250" "manhattan" "R" "S" "2" "M" "O" 250 52.860819 65.20269
1249 "manhattan.N.Z.(0.5).W.A.0" "manhattan" "N" "Z" "0.5" "W" "A" 0 12.733915 42.96559
1250 "manhattan.S.Z.(0.5).W.A.0" "manhattan" "S" "Z" "0.5" "W" "A" 0 17.738295 36.51310
1251 "manhattan.L.Z.(0.5).W.A.0" "manhattan" "L" "Z" "0.5" "W" "A" 0 19.329120 33.47552
1252 "manhattan.R.Z.(0.5).W.A.0" "manhattan" "R" "Z" "0.5" "W" "A" 0 17.689571 31.42142
1253 "manhattan.N.Z.(1).W.A.0" "manhattan" "N" "Z" "1" "W" "A" 0 28.672095 55.69304
1254 "manhattan.S.Z.(1).W.A.0" "manhattan" "S" "Z" "1" "W" "A" 0 25.385537 43.66344
1255 "manhattan.L.Z.(1).W.A.0" "manhattan" "L" "Z" "1" "W" "A" 0 24.978848 38.74527
1256 "manhattan.R.Z.(1).W.A.0" "manhattan" "R" "Z" "1" "W" "A" 0 24.094695 38.85518
1257 "manhattan.N.Z.(2).W.A.0" "manhattan" "N" "Z" "2" "W" "A" 0 39.740942 64.07195
1258 "manhattan.S.Z.(2).W.A.0" "manhattan" "S" "Z" "2" "W" "A" 0 29.925854 47.80715
1259 "manhattan.L.Z.(2).W.A.0" "manhattan" "L" "Z" "2" "W" "A" 0 28.052374 41.66618
1260 "manhattan.R.Z.(2).W.A.0" "manhattan" "R" "Z" "2" "W" "A" 0 27.747604 43.13951
1261 "manhattan.N.Z.(0.5).W.O.0" "manhattan" "N" "Z" "0.5" "W" "O" 0 12.710673 42.96741
1262 "manhattan.S.Z.(0.5).W.O.0" "manhattan" "S" "Z" "0.5" "W" "O" 0 17.725969 36.51310
1263 "manhattan.L.Z.(0.5).W.O.0" "manhattan" "L" "Z" "0.5" "W" "O" 0 19.331034 33.47552
1264 "manhattan.R.Z.(0.5).W.O.0" "manhattan" "R" "Z" "0.5" "W" "O" 0 17.687898 31.42142
1265 "manhattan.N.Z.(1).W.O.0" "manhattan" "N" "Z" "1" "W" "O" 0 28.654104 55.69486
1266 "manhattan.S.Z.(1).W.O.0" "manhattan" "S" "Z" "1" "W" "O" 0 25.386062 43.66344
1267 "manhattan.L.Z.(1).W.O.0" "manhattan" "L" "Z" "1" "W" "O" 0 24.983602 38.74527
1268 "manhattan.R.Z.(1).W.O.0" "manhattan" "R" "Z" "1" "W" "O" 0 24.091932 38.85518
1269 "manhattan.N.Z.(2).W.O.0" "manhattan" "N" "Z" "2" "W" "O" 0 39.735748 64.07921
1270 "manhattan.S.Z.(2).W.O.0" "manhattan" "S" "Z" "2" "W" "O" 0 29.931250 47.80987
1271 "manhattan.L.Z.(2).W.O.0" "manhattan" "L" "Z" "2" "W" "O" 0 28.061753 41.66618
1272 "manhattan.R.Z.(2).W.O.0" "manhattan" "R" "Z" "2" "W" "O" 0 27.749561 43.13951
1273 "manhattan.N.Z.(0.5).M.A.0" "manhattan" "N" "Z" "0.5" "M" "A" 0 10.741972 41.64684
1274 "manhattan.S.Z.(0.5).M.A.0" "manhattan" "S" "Z" "0.5" "M" "A" 0 16.482825 35.72111
1275 "manhattan.L.Z.(0.5).M.A.0" "manhattan" "L" "Z" "0.5" "M" "A" 0 18.366101 32.85851
1276 "manhattan.R.Z.(0.5).M.A.0" "manhattan" "R" "Z" "0.5" "M" "A" 0 16.578848 30.65587
1277 "manhattan.N.Z.(1).M.A.0" "manhattan" "N" "Z" "1" "M" "A" 0 26.807374 54.81075
1278 "manhattan.S.Z.(1).M.A.0" "manhattan" "S" "Z" "1" "M" "A" 0 24.588603 43.21522
1279 "manhattan.L.Z.(1).M.A.0" "manhattan" "L" "Z" "1" "M" "A" 0 24.412627 38.42820
1280 "manhattan.R.Z.(1).M.A.0" "manhattan" "R" "Z" "1" "M" "A" 0 23.415196 38.38784
1281 "manhattan.N.Z.(2).M.A.0" "manhattan" "N" "Z" "2" "M" "A" 0 38.636610 63.40695
1282 "manhattan.S.Z.(2).M.A.0" "manhattan" "S" "Z" "2" "M" "A" 0 29.494834 47.49049
1283 "manhattan.L.Z.(2).M.A.0" "manhattan" "L" "Z" "2" "M" "A" 0 27.732140 41.45960
1284 "manhattan.R.Z.(2).M.A.0" "manhattan" "R" "Z" "2" "M" "A" 0 27.372721 42.83394
1285 "manhattan.N.Z.(0.5).M.O.0" "manhattan" "N" "Z" "0.5" "M" "O" 0 10.715834 41.64684
1286 "manhattan.S.Z.(0.5).M.O.0" "manhattan" "S" "Z" "0.5" "M" "O" 0 16.474562 35.72111
1287 "manhattan.L.Z.(0.5).M.O.0" "manhattan" "L" "Z" "0.5" "M" "O" 0 18.362011 32.85851
1288 "manhattan.R.Z.(0.5).M.O.0" "manhattan" "R" "Z" "0.5" "M" "O" 0 16.577019 30.65587
1289 "manhattan.N.Z.(1).M.O.0" "manhattan" "N" "Z" "1" "M" "O" 0 26.781504 54.81438
1290 "manhattan.S.Z.(1).M.O.0" "manhattan" "S" "Z" "1" "M" "O" 0 24.589080 43.21522
1291 "manhattan.L.Z.(1).M.O.0" "manhattan" "L" "Z" "1" "M" "O" 0 24.417463 38.42820
1292 "manhattan.R.Z.(1).M.O.0" "manhattan" "R" "Z" "1" "M" "O" 0 23.412362 38.38784
1293 "manhattan.N.Z.(2).M.O.0" "manhattan" "N" "Z" "2" "M" "O" 0 38.626525 63.41421
1294 "manhattan.S.Z.(2).M.O.0" "manhattan" "S" "Z" "2" "M" "O" 0 29.500134 47.49139
1295 "manhattan.L.Z.(2).M.O.0" "manhattan" "L" "Z" "2" "M" "O" 0 27.742550 41.45960
1296 "manhattan.R.Z.(2).M.O.0" "manhattan" "R" "Z" "2" "M" "O" 0 27.371274 42.83394
1297 "manhattan.N.Z.(0.5).W.A.250" "manhattan" "N" "Z" "0.5" "W" "A" 250 15.411877 58.87686
1298 "manhattan.S.Z.(0.5).W.A.250" "manhattan" "S" "Z" "0.5" "W" "A" 250 29.627634 55.58489
1299 "manhattan.L.Z.(0.5).W.A.250" "manhattan" "L" "Z" "0.5" "W" "A" 250 33.410878 52.20048
1300 "manhattan.R.Z.(0.5).W.A.250" "manhattan" "R" "Z" "0.5" "W" "A" 250 27.990724 48.62985
1301 "manhattan.N.Z.(1).W.A.250" "manhattan" "N" "Z" "1" "W" "A" 250 48.231547 77.40252
1302 "manhattan.S.Z.(1).W.A.250" "manhattan" "S" "Z" "1" "W" "A" 250 45.054695 65.54144
1303 "manhattan.L.Z.(1).W.A.250" "manhattan" "L" "Z" "1" "W" "A" 250 43.793602 59.79209
1304 "manhattan.R.Z.(1).W.A.250" "manhattan" "R" "Z" "1" "W" "A" 250 40.197724 58.87632
1305 "manhattan.N.Z.(2).W.A.250" "manhattan" "N" "Z" "2" "W" "A" 250 66.710394 84.62960
1306 "manhattan.S.Z.(2).W.A.250" "manhattan" "S" "Z" "2" "W" "A" 250 53.095730 71.17539
1307 "manhattan.L.Z.(2).W.A.250" "manhattan" "L" "Z" "2" "W" "A" 250 49.127120 63.76692
1308 "manhattan.R.Z.(2).W.A.250" "manhattan" "R" "Z" "2" "W" "A" 250 46.776819 63.75490
1309 "manhattan.N.Z.(0.5).W.O.250" "manhattan" "N" "Z" "0.5" "W" "O" 250 15.404503 58.87906
1310 "manhattan.S.Z.(0.5).W.O.250" "manhattan" "S" "Z" "0.5" "W" "O" 250 29.638317 55.58852
1311 "manhattan.L.Z.(0.5).W.O.250" "manhattan" "L" "Z" "0.5" "W" "O" 250 33.403706 52.20592
1312 "manhattan.R.Z.(0.5).W.O.250" "manhattan" "R" "Z" "0.5" "W" "O" 250 27.983866 48.63348
1313 "manhattan.N.Z.(1).W.O.250" "manhattan" "N" "Z" "1" "W" "O" 250 48.249617 77.40796
1314 "manhattan.S.Z.(1).W.O.250" "manhattan" "S" "Z" "1" "W" "O" 250 45.072343 65.54779
1315 "manhattan.L.Z.(1).W.O.250" "manhattan" "L" "Z" "1" "W" "O" 250 43.805570 59.79662
1316 "manhattan.R.Z.(1).W.O.250" "manhattan" "R" "Z" "1" "W" "O" 250 40.198193 58.88358
1317 "manhattan.N.Z.(2).W.O.250" "manhattan" "N" "Z" "2" "W" "O" 250 66.763033 84.62597
1318 "manhattan.S.Z.(2).W.O.250" "manhattan" "S" "Z" "2" "W" "O" 250 53.100800 71.18848
1319 "manhattan.L.Z.(2).W.O.250" "manhattan" "L" "Z" "2" "W" "O" 250 49.134203 63.78779
1320 "manhattan.R.Z.(2).W.O.250" "manhattan" "R" "Z" "2" "W" "O" 250 46.787306 63.77180
1321 "manhattan.N.Z.(0.5).M.A.250" "manhattan" "N" "Z" "0.5" "M" "A" 250 11.751424 56.76652
1322 "manhattan.S.Z.(0.5).M.A.250" "manhattan" "S" "Z" "0.5" "M" "A" 250 26.982386 54.25097
1323 "manhattan.L.Z.(0.5).M.A.250" "manhattan" "L" "Z" "0.5" "M" "A" 250 31.467816 51.11074
1324 "manhattan.R.Z.(0.5).M.A.250" "manhattan" "R" "Z" "0.5" "M" "A" 250 25.868650 47.04643
1325 "manhattan.N.Z.(1).M.A.250" "manhattan" "N" "Z" "1" "M" "A" 250 44.535735 76.16672
1326 "manhattan.S.Z.(1).M.A.250" "manhattan" "S" "Z" "1" "M" "A" 250 43.485528 64.71396
1327 "manhattan.L.Z.(1).M.A.250" "manhattan" "L" "Z" "1" "M" "A" 250 42.743963 59.23211
1328 "manhattan.R.Z.(1).M.A.250" "manhattan" "R" "Z" "1" "M" "A" 250 38.926106 58.20399
1329 "manhattan.N.Z.(2).M.A.250" "manhattan" "N" "Z" "2" "M" "A" 250 65.153502 84.14766
1330 "manhattan.S.Z.(2).M.A.250" "manhattan" "S" "Z" "2" "M" "A" 250 52.324928 70.72577
1331 "manhattan.L.Z.(2).M.A.250" "manhattan" "L" "Z" "2" "M" "A" 250 48.596932 63.48432
1332 "manhattan.R.Z.(2).M.A.250" "manhattan" "R" "Z" "2" "M" "A" 250 46.104780 63.35612
1333 "manhattan.N.Z.(0.5).M.O.250" "manhattan" "N" "Z" "0.5" "M" "O" 250 11.728132 56.76871
1334 "manhattan.S.Z.(0.5).M.O.250" "manhattan" "S" "Z" "0.5" "M" "O" 250 26.965982 54.25460
1335 "manhattan.L.Z.(0.5).M.O.250" "manhattan" "L" "Z" "0.5" "M" "O" 250 31.458843 51.11800
1336 "manhattan.R.Z.(0.5).M.O.250" "manhattan" "R" "Z" "0.5" "M" "O" 250 25.861596 47.05006
1337 "manhattan.N.Z.(1).M.O.250" "manhattan" "N" "Z" "1" "M" "O" 250 44.523858 76.17035
1338 "manhattan.S.Z.(1).M.O.250" "manhattan" "S" "Z" "1" "M" "O" 250 43.490120 64.72122
1339 "manhattan.L.Z.(1).M.O.250" "manhattan" "L" "Z" "1" "M" "O" 250 42.744450 59.23574
1340 "manhattan.R.Z.(1).M.O.250" "manhattan" "R" "Z" "1" "M" "O" 250 38.924299 58.21124
1341 "manhattan.N.Z.(2).M.O.250" "manhattan" "N" "Z" "2" "M" "O" 250 65.150387 84.14766
1342 "manhattan.S.Z.(2).M.O.250" "manhattan" "S" "Z" "2" "M" "O" 250 52.332136 70.73704
1343 "manhattan.L.Z.(2).M.O.250" "manhattan" "L" "Z" "2" "M" "O" 250 48.607222 63.50518
1344 "manhattan.R.Z.(2).M.O.250" "manhattan" "R" "Z" "2" "M" "O" 250 46.110288 63.36901
1345 "manhattan.N.T.(0.5).W.A.0" "manhattan" "N" "T" "0.5" "W" "A" 0 53.893941 91.87735
1346 "manhattan.S.T.(0.5).W.A.0" "manhattan" "S" "T" "0.5" "W" "A" 0 62.643673 92.53348
1347 "manhattan.L.T.(0.5).W.A.0" "manhattan" "L" "T" "0.5" "W" "A" 0 32.944394 88.85366
1348 "manhattan.R.T.(0.5).W.A.0" "manhattan" "R" "T" "0.5" "W" "A" 0 34.895442 89.09605
1349 "manhattan.N.T.(1).W.A.0" "manhattan" "N" "T" "1" "W" "A" 0 99.516885 97.88982
1350 "manhattan.S.T.(1).W.A.0" "manhattan" "S" "T" "1" "W" "A" 0 99.736970 98.19514
1351 "manhattan.L.T.(1).W.A.0" "manhattan" "L" "T" "1" "W" "A" 0 99.736110 98.14053
1352 "manhattan.R.T.(1).W.A.0" "manhattan" "R" "T" "1" "W" "A" 0 99.680350 98.09824
1353 "manhattan.N.T.(2).W.A.0" "manhattan" "N" "T" "2" "W" "A" 0 99.535074 97.98016
1354 "manhattan.S.T.(2).W.A.0" "manhattan" "S" "T" "2" "W" "A" 0 99.756229 98.20570
1355 "manhattan.L.T.(2).W.A.0" "manhattan" "L" "T" "2" "W" "A" 0 99.796894 98.22776
1356 "manhattan.R.T.(2).W.A.0" "manhattan" "R" "T" "2" "W" "A" 0 99.740592 98.13524
1357 "manhattan.N.T.(0.5).W.O.0" "manhattan" "N" "T" "0.5" "W" "O" 0 53.825647 91.87735
1358 "manhattan.S.T.(0.5).W.O.0" "manhattan" "S" "T" "0.5" "W" "O" 0 62.630770 92.51896
1359 "manhattan.L.T.(0.5).W.O.0" "manhattan" "L" "T" "0.5" "W" "O" 0 32.916374 88.84097
1360 "manhattan.R.T.(0.5).W.O.0" "manhattan" "R" "T" "0.5" "W" "O" 0 34.877959 89.08880
1361 "manhattan.N.T.(1).W.O.0" "manhattan" "N" "T" "1" "W" "O" 0 99.515907 97.88800
1362 "manhattan.S.T.(1).W.O.0" "manhattan" "S" "T" "1" "W" "O" 0 99.736283 98.19514
1363 "manhattan.L.T.(1).W.O.0" "manhattan" "L" "T" "1" "W" "O" 0 99.735972 98.14053
1364 "manhattan.R.T.(1).W.O.0" "manhattan" "R" "T" "1" "W" "O" 0 99.680029 98.09824
1365 "manhattan.N.T.(2).W.O.0" "manhattan" "N" "T" "2" "W" "O" 0 99.534983 97.98016
1366 "manhattan.S.T.(2).W.O.0" "manhattan" "S" "T" "2" "W" "O" 0 99.756229 98.20661
1367 "manhattan.L.T.(2).W.O.0" "manhattan" "L" "T" "2" "W" "O" 0 99.796848 98.22776
1368 "manhattan.R.T.(2).W.O.0" "manhattan" "R" "T" "2" "W" "O" 0 99.740577 98.13524
1369 "manhattan.N.T.(0.5).M.A.0" "manhattan" "N" "T" "0.5" "M" "A" 0 37.081920 89.91023
1370 "manhattan.S.T.(0.5).M.A.0" "manhattan" "S" "T" "0.5" "M" "A" 0 48.581962 91.10575
1371 "manhattan.L.T.(0.5).M.A.0" "manhattan" "L" "T" "0.5" "M" "A" 0 20.436003 87.08692
1372 "manhattan.R.T.(0.5).M.A.0" "manhattan" "R" "T" "0.5" "M" "A" 0 16.744316 87.13871
1373 "manhattan.N.T.(1).M.A.0" "manhattan" "N" "T" "1" "M" "A" 0 99.522586 97.86337
1374 "manhattan.S.T.(1).M.A.0" "manhattan" "S" "T" "1" "M" "A" 0 99.734399 98.18368
1375 "manhattan.L.T.(1).M.A.0" "manhattan" "L" "T" "1" "M" "A" 0 99.728729 98.12956
1376 "manhattan.R.T.(1).M.A.0" "manhattan" "R" "T" "1" "M" "A" 0 99.673376 98.09948
1377 "manhattan.N.T.(2).M.A.0" "manhattan" "N" "T" "2" "M" "A" 0 99.544703 98.00886
1378 "manhattan.S.T.(2).M.A.0" "manhattan" "S" "T" "2" "M" "A" 0 99.759158 98.21568
1379 "manhattan.L.T.(2).M.A.0" "manhattan" "L" "T" "2" "M" "A" 0 99.798684 98.22884
1380 "manhattan.R.T.(2).M.A.0" "manhattan" "R" "T" "2" "M" "A" 0 99.744591 98.14105
1381 "manhattan.N.T.(0.5).M.O.0" "manhattan" "N" "T" "0.5" "M" "O" 0 37.067737 89.91205
1382 "manhattan.S.T.(0.5).M.O.0" "manhattan" "S" "T" "0.5" "M" "O" 0 48.522584 91.08852
1383 "manhattan.L.T.(0.5).M.O.0" "manhattan" "L" "T" "0.5" "M" "O" 0 20.361252 87.06787
1384 "manhattan.R.T.(0.5).M.O.0" "manhattan" "R" "T" "0.5" "M" "O" 0 16.643010 87.11058
1385 "manhattan.N.T.(1).M.O.0" "manhattan" "N" "T" "1" "M" "O" 0 99.476101 97.82981
1386 "manhattan.S.T.(1).M.O.0" "manhattan" "S" "T" "1" "M" "O" 0 99.727741 98.18005
1387 "manhattan.L.T.(1).M.O.0" "manhattan" "L" "T" "1" "M" "O" 0 99.727705 98.12775
1388 "manhattan.R.T.(1).M.O.0" "manhattan" "R" "T" "1" "M" "O" 0 99.671543 98.09767
1389 "manhattan.N.T.(2).M.O.0" "manhattan" "N" "T" "2" "M" "O" 0 99.544413 98.00996
1390 "manhattan.S.T.(2).M.O.0" "manhattan" "S" "T" "2" "M" "O" 0 99.759097 98.21659
1391 "manhattan.L.T.(2).M.O.0" "manhattan" "L" "T" "2" "M" "O" 0 99.798608 98.22884
1392 "manhattan.R.T.(2).M.O.0" "manhattan" "R" "T" "2" "M" "O" 0 99.744454 98.14105
1393 "manhattan.N.T.(0.5).W.A.250" "manhattan" "N" "T" "0.5" "W" "A" 250 53.893941 91.87735
1394 "manhattan.S.T.(0.5).W.A.250" "manhattan" "S" "T" "0.5" "W" "A" 250 62.643673 92.53348
1395 "manhattan.L.T.(0.5).W.A.250" "manhattan" "L" "T" "0.5" "W" "A" 250 32.944394 88.85366
1396 "manhattan.R.T.(0.5).W.A.250" "manhattan" "R" "T" "0.5" "W" "A" 250 34.895442 89.09605
1397 "manhattan.N.T.(1).W.A.250" "manhattan" "N" "T" "1" "W" "A" 250 99.516885 97.88982
1398 "manhattan.S.T.(1).W.A.250" "manhattan" "S" "T" "1" "W" "A" 250 99.736970 98.19514
1399 "manhattan.L.T.(1).W.A.250" "manhattan" "L" "T" "1" "W" "A" 250 99.736110 98.14053
1400 "manhattan.R.T.(1).W.A.250" "manhattan" "R" "T" "1" "W" "A" 250 99.680350 98.09824
1401 "manhattan.N.T.(2).W.A.250" "manhattan" "N" "T" "2" "W" "A" 250 99.535074 97.98016
1402 "manhattan.S.T.(2).W.A.250" "manhattan" "S" "T" "2" "W" "A" 250 99.756229 98.20570
1403 "manhattan.L.T.(2).W.A.250" "manhattan" "L" "T" "2" "W" "A" 250 99.796894 98.22776
1404 "manhattan.R.T.(2).W.A.250" "manhattan" "R" "T" "2" "W" "A" 250 99.740592 98.13524
1405 "manhattan.N.T.(0.5).W.O.250" "manhattan" "N" "T" "0.5" "W" "O" 250 53.825647 91.87735
1406 "manhattan.S.T.(0.5).W.O.250" "manhattan" "S" "T" "0.5" "W" "O" 250 62.630770 92.51896
1407 "manhattan.L.T.(0.5).W.O.250" "manhattan" "L" "T" "0.5" "W" "O" 250 32.916374 88.84097
1408 "manhattan.R.T.(0.5).W.O.250" "manhattan" "R" "T" "0.5" "W" "O" 250 34.877959 89.08880
1409 "manhattan.N.T.(1).W.O.250" "manhattan" "N" "T" "1" "W" "O" 250 99.515907 97.88800
1410 "manhattan.S.T.(1).W.O.250" "manhattan" "S" "T" "1" "W" "O" 250 99.736283 98.19514
1411 "manhattan.L.T.(1).W.O.250" "manhattan" "L" "T" "1" "W" "O" 250 99.735972 98.14053
1412 "manhattan.R.T.(1).W.O.250" "manhattan" "R" "T" "1" "W" "O" 250 99.680029 98.09824
1413 "manhattan.N.T.(2).W.O.250" "manhattan" "N" "T" "2" "W" "O" 250 99.534983 97.98016
1414 "manhattan.S.T.(2).W.O.250" "manhattan" "S" "T" "2" "W" "O" 250 99.756229 98.20661
1415 "manhattan.L.T.(2).W.O.250" "manhattan" "L" "T" "2" "W" "O" 250 99.796848 98.22776
1416 "manhattan.R.T.(2).W.O.250" "manhattan" "R" "T" "2" "W" "O" 250 99.740577 98.13524
1417 "manhattan.N.T.(0.5).M.A.250" "manhattan" "N" "T" "0.5" "M" "A" 250 37.081920 89.91023
1418 "manhattan.S.T.(0.5).M.A.250" "manhattan" "S" "T" "0.5" "M" "A" 250 48.581962 91.10575
1419 "manhattan.L.T.(0.5).M.A.250" "manhattan" "L" "T" "0.5" "M" "A" 250 20.436003 87.08692
1420 "manhattan.R.T.(0.5).M.A.250" "manhattan" "R" "T" "0.5" "M" "A" 250 16.744316 87.13871
1421 "manhattan.N.T.(1).M.A.250" "manhattan" "N" "T" "1" "M" "A" 250 99.522586 97.86337
1422 "manhattan.S.T.(1).M.A.250" "manhattan" "S" "T" "1" "M" "A" 250 99.734399 98.18368
1423 "manhattan.L.T.(1).M.A.250" "manhattan" "L" "T" "1" "M" "A" 250 99.728729 98.12956
1424 "manhattan.R.T.(1).M.A.250" "manhattan" "R" "T" "1" "M" "A" 250 99.673376 98.09948
1425 "manhattan.N.T.(2).M.A.250" "manhattan" "N" "T" "2" "M" "A" 250 99.544703 98.00886
1426 "manhattan.S.T.(2).M.A.250" "manhattan" "S" "T" "2" "M" "A" 250 99.759158 98.21568
1427 "manhattan.L.T.(2).M.A.250" "manhattan" "L" "T" "2" "M" "A" 250 99.798684 98.22884
1428 "manhattan.R.T.(2).M.A.250" "manhattan" "R" "T" "2" "M" "A" 250 99.744591 98.14105
1429 "manhattan.N.T.(0.5).M.O.250" "manhattan" "N" "T" "0.5" "M" "O" 250 37.067737 89.91205
1430 "manhattan.S.T.(0.5).M.O.250" "manhattan" "S" "T" "0.5" "M" "O" 250 48.522584 91.08852
1431 "manhattan.L.T.(0.5).M.O.250" "manhattan" "L" "T" "0.5" "M" "O" 250 20.361252 87.06787
1432 "manhattan.R.T.(0.5).M.O.250" "manhattan" "R" "T" "0.5" "M" "O" 250 16.643010 87.11058
1433 "manhattan.N.T.(1).M.O.250" "manhattan" "N" "T" "1" "M" "O" 250 99.476101 97.82981
1434 "manhattan.S.T.(1).M.O.250" "manhattan" "S" "T" "1" "M" "O" 250 99.727741 98.18005
1435 "manhattan.L.T.(1).M.O.250" "manhattan" "L" "T" "1" "M" "O" 250 99.727705 98.12775
1436 "manhattan.R.T.(1).M.O.250" "manhattan" "R" "T" "1" "M" "O" 250 99.671543 98.09767
1437 "manhattan.N.T.(2).M.O.250" "manhattan" "N" "T" "2" "M" "O" 250 99.544413 98.00996
1438 "manhattan.S.T.(2).M.O.250" "manhattan" "S" "T" "2" "M" "O" 250 99.759097 98.21659
1439 "manhattan.L.T.(2).M.O.250" "manhattan" "L" "T" "2" "M" "O" 250 99.798608 98.22884
1440 "manhattan.R.T.(2).M.O.250" "manhattan" "R" "T" "2" "M" "O" 250 99.744454 98.14105
1441 "manhattan.N.N.(0.5).W.A.0" "manhattan" "N" "N" "0.5" "W" "A" 0 17.012945 59.88077
1442 "manhattan.S.N.(0.5).W.A.0" "manhattan" "S" "N" "0.5" "W" "A" 0 36.426171 57.35732
1443 "manhattan.L.N.(0.5).W.A.0" "manhattan" "L" "N" "0.5" "W" "A" 0 41.069809 54.59906
1444 "manhattan.R.N.(0.5).W.A.0" "manhattan" "R" "N" "0.5" "W" "A" 0 32.695746 49.97048
1445 "manhattan.N.N.(1).W.A.0" "manhattan" "N" "N" "1" "W" "A" 0 52.301133 78.20435
1446 "manhattan.S.N.(1).W.A.0" "manhattan" "S" "N" "1" "W" "A" 0 52.930052 67.69564
1447 "manhattan.L.N.(1).W.A.0" "manhattan" "L" "N" "1" "W" "A" 0 52.703852 62.33703
1448 "manhattan.R.N.(1).W.A.0" "manhattan" "R" "N" "1" "W" "A" 0 46.490862 60.39010
1449 "manhattan.N.N.(2).W.A.0" "manhattan" "N" "N" "2" "W" "A" 0 70.107920 85.38651
1450 "manhattan.S.N.(2).W.A.0" "manhattan" "S" "N" "2" "W" "A" 0 60.748455 73.00205
1451 "manhattan.L.N.(2).W.A.0" "manhattan" "L" "N" "2" "W" "A" 0 58.129555 66.54887
1452 "manhattan.R.N.(2).W.A.0" "manhattan" "R" "N" "2" "W" "A" 0 53.467701 65.58473
1453 "manhattan.N.N.(0.5).W.O.0" "manhattan" "N" "N" "0.5" "W" "O" 0 17.000546 59.88259
1454 "manhattan.S.N.(0.5).W.O.0" "manhattan" "S" "N" "0.5" "W" "O" 0 36.425425 57.36095
1455 "manhattan.L.N.(0.5).W.O.0" "manhattan" "L" "N" "0.5" "W" "O" 0 41.063151 54.60269
1456 "manhattan.R.N.(0.5).W.O.0" "manhattan" "R" "N" "0.5" "W" "O" 0 32.689541 49.97411
1457 "manhattan.N.N.(1).W.O.0" "manhattan" "N" "N" "1" "W" "O" 0 52.313425 78.20798
1458 "manhattan.S.N.(1).W.O.0" "manhattan" "S" "N" "1" "W" "O" 0 52.930205 67.71235
1459 "manhattan.L.N.(1).W.O.0" "manhattan" "L" "N" "1" "W" "O" 0 52.706509 62.35737
1460 "manhattan.R.N.(1).W.O.0" "manhattan" "R" "N" "1" "W" "O" 0 46.498559 60.40266
1461 "manhattan.N.N.(2).W.O.0" "manhattan" "N" "N" "2" "W" "O" 0 70.117966 85.38560
1462 "manhattan.S.N.(2).W.O.0" "manhattan" "S" "N" "2" "W" "O" 0 60.762304 73.01913
1463 "manhattan.L.N.(2).W.O.0" "manhattan" "L" "N" "2" "W" "O" 0 58.131554 66.56632
1464 "manhattan.R.N.(2).W.O.0" "manhattan" "R" "N" "2" "W" "O" 0 53.482054 65.60162
1465 "manhattan.N.N.(0.5).M.A.0" "manhattan" "N" "N" "0.5" "M" "A" 0 12.843054 57.66158
1466 "manhattan.S.N.(0.5).M.A.0" "manhattan" "S" "N" "0.5" "M" "A" 0 33.386628 56.00988
1467 "manhattan.L.N.(0.5).M.A.0" "manhattan" "L" "N" "0.5" "M" "A" 0 38.819334 53.53237
1468 "manhattan.R.N.(0.5).M.A.0" "manhattan" "R" "N" "0.5" "M" "A" 0 30.280252 48.43785
1469 "manhattan.N.N.(1).M.A.0" "manhattan" "N" "N" "1" "M" "A" 0 48.632214 76.91825
1470 "manhattan.S.N.(1).M.A.0" "manhattan" "S" "N" "1" "M" "A" 0 51.368588 66.85950
1471 "manhattan.L.N.(1).M.A.0" "manhattan" "L" "N" "1" "M" "A" 0 51.609135 61.74473
1472 "manhattan.R.N.(1).M.A.0" "manhattan" "R" "N" "1" "M" "A" 0 45.202569 59.64792
1473 "manhattan.N.N.(2).M.A.0" "manhattan" "N" "N" "2" "M" "A" 0 68.699213 84.93638
1474 "manhattan.S.N.(2).M.A.0" "manhattan" "S" "N" "2" "M" "A" 0 60.074272 72.58350
1475 "manhattan.L.N.(2).M.A.0" "manhattan" "L" "N" "2" "M" "A" 0 57.609537 66.25022
1476 "manhattan.R.N.(2).M.A.0" "manhattan" "R" "N" "2" "M" "A" 0 52.856879 65.18178
1477 "manhattan.N.N.(0.5).M.O.0" "manhattan" "N" "N" "0.5" "M" "O" 0 12.821499 57.66378
1478 "manhattan.S.N.(0.5).M.O.0" "manhattan" "S" "N" "0.5" "M" "O" 0 33.371581 56.01351
1479 "manhattan.L.N.(0.5).M.O.0" "manhattan" "L" "N" "0.5" "M" "O" 0 38.809911 53.53418
1480 "manhattan.R.N.(0.5).M.O.0" "manhattan" "R" "N" "0.5" "M" "O" 0 30.257254 48.43967
1481 "manhattan.N.N.(1).M.O.0" "manhattan" "N" "N" "1" "M" "O" 0 48.621418 76.92278
1482 "manhattan.S.N.(1).M.O.0" "manhattan" "S" "N" "1" "M" "O" 0 51.366389 66.87984
1483 "manhattan.L.N.(1).M.O.0" "manhattan" "L" "N" "1" "M" "O" 0 51.609196 61.76545
1484 "manhattan.R.N.(1).M.O.0" "manhattan" "R" "N" "1" "M" "O" 0 45.196705 59.65556
1485 "manhattan.N.N.(2).M.O.0" "manhattan" "N" "N" "2" "M" "O" 0 68.701625 84.93819
1486 "manhattan.S.N.(2).M.O.0" "manhattan" "S" "N" "2" "M" "O" 0 60.077829 72.59875
1487 "manhattan.L.N.(2).M.O.0" "manhattan" "L" "N" "2" "M" "O" 0 57.610148 66.27313
1488 "manhattan.R.N.(2).M.O.0" "manhattan" "R" "N" "2" "M" "O" 0 52.860819 65.20269
1489 "manhattan.N.N.(0.5).W.A.250" "manhattan" "N" "N" "0.5" "W" "A" 250 17.012945 59.88077
1490 "manhattan.S.N.(0.5).W.A.250" "manhattan" "S" "N" "0.5" "W" "A" 250 36.426171 57.35732
1491 "manhattan.L.N.(0.5).W.A.250" "manhattan" "L" "N" "0.5" "W" "A" 250 41.069809 54.59906
1492 "manhattan.R.N.(0.5).W.A.250" "manhattan" "R" "N" "0.5" "W" "A" 250 32.695746 49.97048
1493 "manhattan.N.N.(1).W.A.250" "manhattan" "N" "N" "1" "W" "A" 250 52.301133 78.20435
1494 "manhattan.S.N.(1).W.A.250" "manhattan" "S" "N" "1" "W" "A" 250 52.930052 67.69564
1495 "manhattan.L.N.(1).W.A.250" "manhattan" "L" "N" "1" "W" "A" 250 52.703852 62.33703
1496 "manhattan.R.N.(1).W.A.250" "manhattan" "R" "N" "1" "W" "A" 250 46.490862 60.39010
1497 "manhattan.N.N.(2).W.A.250" "manhattan" "N" "N" "2" "W" "A" 250 70.107920 85.38651
1498 "manhattan.S.N.(2).W.A.250" "manhattan" "S" "N" "2" "W" "A" 250 60.748455 73.00205
1499 "manhattan.L.N.(2).W.A.250" "manhattan" "L" "N" "2" "W" "A" 250 58.129555 66.54887
1500 "manhattan.R.N.(2).W.A.250" "manhattan" "R" "N" "2" "W" "A" 250 53.467701 65.58473
1501 "manhattan.N.N.(0.5).W.O.250" "manhattan" "N" "N" "0.5" "W" "O" 250 17.000546 59.88259
1502 "manhattan.S.N.(0.5).W.O.250" "manhattan" "S" "N" "0.5" "W" "O" 250 36.425425 57.36095
1503 "manhattan.L.N.(0.5).W.O.250" "manhattan" "L" "N" "0.5" "W" "O" 250 41.063151 54.60269
1504 "manhattan.R.N.(0.5).W.O.250" "manhattan" "R" "N" "0.5" "W" "O" 250 32.689541 49.97411
1505 "manhattan.N.N.(1).W.O.250" "manhattan" "N" "N" "1" "W" "O" 250 52.313425 78.20798
1506 "manhattan.S.N.(1).W.O.250" "manhattan" "S" "N" "1" "W" "O" 250 52.930205 67.71235
1507 "manhattan.L.N.(1).W.O.250" "manhattan" "L" "N" "1" "W" "O" 250 52.706509 62.35737
1508 "manhattan.R.N.(1).W.O.250" "manhattan" "R" "N" "1" "W" "O" 250 46.498559 60.40266
1509 "manhattan.N.N.(2).W.O.250" "manhattan" "N" "N" "2" "W" "O" 250 70.117966 85.38560
1510 "manhattan.S.N.(2).W.O.250" "manhattan" "S" "N" "2" "W" "O" 250 60.762304 73.01913
1511 "manhattan.L.N.(2).W.O.250" "manhattan" "L" "N" "2" "W" "O" 250 58.131554 66.56632
1512 "manhattan.R.N.(2).W.O.250" "manhattan" "R" "N" "2" "W" "O" 250 53.482054 65.60162
1513 "manhattan.N.N.(0.5).M.A.250" "manhattan" "N" "N" "0.5" "M" "A" 250 12.843054 57.66158
1514 "manhattan.S.N.(0.5).M.A.250" "manhattan" "S" "N" "0.5" "M" "A" 250 33.386628 56.00988
1515 "manhattan.L.N.(0.5).M.A.250" "manhattan" "L" "N" "0.5" "M" "A" 250 38.819334 53.53237
1516 "manhattan.R.N.(0.5).M.A.250" "manhattan" "R" "N" "0.5" "M" "A" 250 30.280252 48.43785
1517 "manhattan.N.N.(1).M.A.250" "manhattan" "N" "N" "1" "M" "A" 250 48.632214 76.91825
1518 "manhattan.S.N.(1).M.A.250" "manhattan" "S" "N" "1" "M" "A" 250 51.368588 66.85950
1519 "manhattan.L.N.(1).M.A.250" "manhattan" "L" "N" "1" "M" "A" 250 51.609135 61.74473
1520 "manhattan.R.N.(1).M.A.250" "manhattan" "R" "N" "1" "M" "A" 250 45.202569 59.64792
1521 "manhattan.N.N.(2).M.A.250" "manhattan" "N" "N" "2" "M" "A" 250 68.699213 84.93638
1522 "manhattan.S.N.(2).M.A.250" "manhattan" "S" "N" "2" "M" "A" 250 60.074272 72.58350
1523 "manhattan.L.N.(2).M.A.250" "manhattan" "L" "N" "2" "M" "A" 250 57.609537 66.25022
1524 "manhattan.R.N.(2).M.A.250" "manhattan" "R" "N" "2" "M" "A" 250 52.856879 65.18178
1525 "manhattan.N.N.(0.5).M.O.250" "manhattan" "N" "N" "0.5" "M" "O" 250 12.821499 57.66378
1526 "manhattan.S.N.(0.5).M.O.250" "manhattan" "S" "N" "0.5" "M" "O" 250 33.371581 56.01351
1527 "manhattan.L.N.(0.5).M.O.250" "manhattan" "L" "N" "0.5" "M" "O" 250 38.809911 53.53418
1528 "manhattan.R.N.(0.5).M.O.250" "manhattan" "R" "N" "0.5" "M" "O" 250 30.257254 48.43967
1529 "manhattan.N.N.(1).M.O.250" "manhattan" "N" "N" "1" "M" "O" 250 48.621418 76.92278
1530 "manhattan.S.N.(1).M.O.250" "manhattan" "S" "N" "1" "M" "O" 250 51.366389 66.87984
1531 "manhattan.L.N.(1).M.O.250" "manhattan" "L" "N" "1" "M" "O" 250 51.609196 61.76545
1532 "manhattan.R.N.(1).M.O.250" "manhattan" "R" "N" "1" "M" "O" 250 45.196705 59.65556
1533 "manhattan.N.N.(2).M.O.250" "manhattan" "N" "N" "2" "M" "O" 250 68.701625 84.93819
1534 "manhattan.S.N.(2).M.O.250" "manhattan" "S" "N" "2" "M" "O" 250 60.077829 72.59875
1535 "manhattan.L.N.(2).M.O.250" "manhattan" "L" "N" "2" "M" "O" 250 57.610148 66.27313
1536 "manhattan.R.N.(2).M.O.250" "manhattan" "R" "N" "2" "M" "O" 250 52.860819 65.20269
1537 "canberra.N.S.(0.5).W.A.0" "canberra" "N" "S" "0.5" "W" "A" 0 41.698143 89.17519
1538 "canberra.S.S.(0.5).W.A.0" "canberra" "S" "S" "0.5" "W" "A" 0 90.658380 96.06903
1539 "canberra.L.S.(0.5).W.A.0" "canberra" "L" "S" "0.5" "W" "A" 0 91.460615 96.22391
1540 "canberra.R.S.(0.5).W.A.0" "canberra" "R" "S" "0.5" "W" "A" 0 86.673524 95.41930
1541 "canberra.N.S.(1).W.A.0" "canberra" "N" "S" "1" "W" "A" 0 94.319162 96.86693
1542 "canberra.S.S.(1).W.A.0" "canberra" "S" "S" "1" "W" "A" 0 94.683984 97.03050
1543 "canberra.L.S.(1).W.A.0" "canberra" "L" "S" "1" "W" "A" 0 94.731257 96.98590
1544 "canberra.R.S.(1).W.A.0" "canberra" "R" "S" "1" "W" "A" 0 94.606970 97.04431
1545 "canberra.N.S.(2).W.A.0" "canberra" "N" "S" "2" "W" "A" 0 94.960358 97.19282
1546 "canberra.S.S.(2).W.A.0" "canberra" "S" "S" "2" "W" "A" 0 94.974948 97.19155
1547 "canberra.L.S.(2).W.A.0" "canberra" "L" "S" "2" "W" "A" 0 94.980495 97.15408
1548 "canberra.R.S.(2).W.A.0" "canberra" "R" "S" "2" "W" "A" 0 94.968029 97.18123
1549 "canberra.N.S.(0.5).W.O.0" "canberra" "N" "S" "0.5" "W" "O" 0 41.697656 89.17519
1550 "canberra.S.S.(0.5).W.O.0" "canberra" "S" "S" "0.5" "W" "O" 0 90.658261 96.06903
1551 "canberra.L.S.(0.5).W.O.0" "canberra" "L" "S" "0.5" "W" "O" 0 91.460615 96.22391
1552 "canberra.R.S.(0.5).W.O.0" "canberra" "R" "S" "0.5" "W" "O" 0 86.673424 95.41930
1553 "canberra.N.S.(1).W.O.0" "canberra" "N" "S" "1" "W" "O" 0 94.319070 96.86693
1554 "canberra.S.S.(1).W.O.0" "canberra" "S" "S" "1" "W" "O" 0 94.683984 97.03050
1555 "canberra.L.S.(1).W.O.0" "canberra" "L" "S" "1" "W" "O" 0 94.731257 96.98590
1556 "canberra.R.S.(1).W.O.0" "canberra" "R" "S" "1" "W" "O" 0 94.606924 97.04431
1557 "canberra.N.S.(2).W.O.0" "canberra" "N" "S" "2" "W" "O" 0 94.960312 97.19282
1558 "canberra.S.S.(2).W.O.0" "canberra" "S" "S" "2" "W" "O" 0 94.974948 97.19155
1559 "canberra.L.S.(2).W.O.0" "canberra" "L" "S" "2" "W" "O" 0 94.980495 97.15408
1560 "canberra.R.S.(2).W.O.0" "canberra" "R" "S" "2" "W" "O" 0 94.967983 97.18123
1561 "canberra.N.S.(0.5).M.A.0" "canberra" "N" "S" "0.5" "M" "A" 0 28.477432 86.93108
1562 "canberra.S.S.(0.5).M.A.0" "canberra" "S" "S" "0.5" "M" "A" 0 89.203470 95.86837
1563 "canberra.L.S.(0.5).M.A.0" "canberra" "L" "S" "0.5" "M" "A" 0 90.796764 96.09871
1564 "canberra.R.S.(0.5).M.A.0" "canberra" "R" "S" "0.5" "M" "A" 0 84.847579 95.10022
1565 "canberra.N.S.(1).M.A.0" "canberra" "N" "S" "1" "M" "A" 0 94.289262 96.85109
1566 "canberra.S.S.(1).M.A.0" "canberra" "S" "S" "1" "M" "A" 0 94.647541 97.01997
1567 "canberra.L.S.(1).M.A.0" "canberra" "L" "S" "1" "M" "A" 0 94.689742 96.97472
1568 "canberra.R.S.(1).M.A.0" "canberra" "R" "S" "1" "M" "A" 0 94.602758 97.05598
1569 "canberra.N.S.(2).M.A.0" "canberra" "N" "S" "2" "M" "A" 0 94.972743 97.20936
1570 "canberra.S.S.(2).M.A.0" "canberra" "S" "S" "2" "M" "A" 0 94.978896 97.19657
1571 "canberra.L.S.(2).M.A.0" "canberra" "L" "S" "2" "M" "A" 0 94.978875 97.15985
1572 "canberra.R.S.(2).M.A.0" "canberra" "R" "S" "2" "M" "A" 0 94.979317 97.19028
1573 "canberra.N.S.(0.5).M.O.0" "canberra" "N" "S" "0.5" "M" "O" 0 28.477333 86.93108
1574 "canberra.S.S.(0.5).M.O.0" "canberra" "S" "S" "0.5" "M" "O" 0 89.203351 95.86837
1575 "canberra.L.S.(0.5).M.O.0" "canberra" "L" "S" "0.5" "M" "O" 0 90.796764 96.09871
1576 "canberra.R.S.(0.5).M.O.0" "canberra" "R" "S" "0.5" "M" "O" 0 84.847433 95.10022
1577 "canberra.N.S.(1).M.O.0" "canberra" "N" "S" "1" "M" "O" 0 94.289262 96.85109
1578 "canberra.S.S.(1).M.O.0" "canberra" "S" "S" "1" "M" "O" 0 94.647541 97.01997
1579 "canberra.L.S.(1).M.O.0" "canberra" "L" "S" "1" "M" "O" 0 94.689742 96.97472
1580 "canberra.R.S.(1).M.O.0" "canberra" "R" "S" "1" "M" "O" 0 94.602713 97.05598
1581 "canberra.N.S.(2).M.O.0" "canberra" "N" "S" "2" "M" "O" 0 94.972743 97.20936
1582 "canberra.S.S.(2).M.O.0" "canberra" "S" "S" "2" "M" "O" 0 94.978896 97.19657
1583 "canberra.L.S.(2).M.O.0" "canberra" "L" "S" "2" "M" "O" 0 94.978875 97.15985
1584 "canberra.R.S.(2).M.O.0" "canberra" "R" "S" "2" "M" "O" 0 94.979271 97.19028
1585 "canberra.N.S.(0.5).W.A.250" "canberra" "N" "S" "0.5" "W" "A" 250 41.698143 89.17519
1586 "canberra.S.S.(0.5).W.A.250" "canberra" "S" "S" "0.5" "W" "A" 250 90.658380 96.06903
1587 "canberra.L.S.(0.5).W.A.250" "canberra" "L" "S" "0.5" "W" "A" 250 91.460615 96.22391
1588 "canberra.R.S.(0.5).W.A.250" "canberra" "R" "S" "0.5" "W" "A" 250 86.673524 95.41930
1589 "canberra.N.S.(1).W.A.250" "canberra" "N" "S" "1" "W" "A" 250 94.319162 96.86693
1590 "canberra.S.S.(1).W.A.250" "canberra" "S" "S" "1" "W" "A" 250 94.683984 97.03050
1591 "canberra.L.S.(1).W.A.250" "canberra" "L" "S" "1" "W" "A" 250 94.731257 96.98590
1592 "canberra.R.S.(1).W.A.250" "canberra" "R" "S" "1" "W" "A" 250 94.606970 97.04431
1593 "canberra.N.S.(2).W.A.250" "canberra" "N" "S" "2" "W" "A" 250 94.960358 97.19282
1594 "canberra.S.S.(2).W.A.250" "canberra" "S" "S" "2" "W" "A" 250 94.974948 97.19155
1595 "canberra.L.S.(2).W.A.250" "canberra" "L" "S" "2" "W" "A" 250 94.980495 97.15408
1596 "canberra.R.S.(2).W.A.250" "canberra" "R" "S" "2" "W" "A" 250 94.968029 97.18123
1597 "canberra.N.S.(0.5).W.O.250" "canberra" "N" "S" "0.5" "W" "O" 250 41.697656 89.17519
1598 "canberra.S.S.(0.5).W.O.250" "canberra" "S" "S" "0.5" "W" "O" 250 90.658261 96.06903
1599 "canberra.L.S.(0.5).W.O.250" "canberra" "L" "S" "0.5" "W" "O" 250 91.460615 96.22391
1600 "canberra.R.S.(0.5).W.O.250" "canberra" "R" "S" "0.5" "W" "O" 250 86.673424 95.41930
1601 "canberra.N.S.(1).W.O.250" "canberra" "N" "S" "1" "W" "O" 250 94.319070 96.86693
1602 "canberra.S.S.(1).W.O.250" "canberra" "S" "S" "1" "W" "O" 250 94.683984 97.03050
1603 "canberra.L.S.(1).W.O.250" "canberra" "L" "S" "1" "W" "O" 250 94.731257 96.98590
1604 "canberra.R.S.(1).W.O.250" "canberra" "R" "S" "1" "W" "O" 250 94.606924 97.04431
1605 "canberra.N.S.(2).W.O.250" "canberra" "N" "S" "2" "W" "O" 250 94.960312 97.19282
1606 "canberra.S.S.(2).W.O.250" "canberra" "S" "S" "2" "W" "O" 250 94.974948 97.19155
1607 "canberra.L.S.(2).W.O.250" "canberra" "L" "S" "2" "W" "O" 250 94.980495 97.15408
1608 "canberra.R.S.(2).W.O.250" "canberra" "R" "S" "2" "W" "O" 250 94.967983 97.18123
1609 "canberra.N.S.(0.5).M.A.250" "canberra" "N" "S" "0.5" "M" "A" 250 28.477432 86.93108
1610 "canberra.S.S.(0.5).M.A.250" "canberra" "S" "S" "0.5" "M" "A" 250 89.203470 95.86837
1611 "canberra.L.S.(0.5).M.A.250" "canberra" "L" "S" "0.5" "M" "A" 250 90.796764 96.09871
1612 "canberra.R.S.(0.5).M.A.250" "canberra" "R" "S" "0.5" "M" "A" 250 84.847579 95.10022
1613 "canberra.N.S.(1).M.A.250" "canberra" "N" "S" "1" "M" "A" 250 94.289262 96.85109
1614 "canberra.S.S.(1).M.A.250" "canberra" "S" "S" "1" "M" "A" 250 94.647541 97.01997
1615 "canberra.L.S.(1).M.A.250" "canberra" "L" "S" "1" "M" "A" 250 94.689742 96.97472
1616 "canberra.R.S.(1).M.A.250" "canberra" "R" "S" "1" "M" "A" 250 94.602758 97.05598
1617 "canberra.N.S.(2).M.A.250" "canberra" "N" "S" "2" "M" "A" 250 94.972743 97.20936
1618 "canberra.S.S.(2).M.A.250" "canberra" "S" "S" "2" "M" "A" 250 94.978896 97.19657
1619 "canberra.L.S.(2).M.A.250" "canberra" "L" "S" "2" "M" "A" 250 94.978875 97.15985
1620 "canberra.R.S.(2).M.A.250" "canberra" "R" "S" "2" "M" "A" 250 94.979317 97.19028
1621 "canberra.N.S.(0.5).M.O.250" "canberra" "N" "S" "0.5" "M" "O" 250 28.477333 86.93108
1622 "canberra.S.S.(0.5).M.O.250" "canberra" "S" "S" "0.5" "M" "O" 250 89.203351 95.86837
1623 "canberra.L.S.(0.5).M.O.250" "canberra" "L" "S" "0.5" "M" "O" 250 90.796764 96.09871
1624 "canberra.R.S.(0.5).M.O.250" "canberra" "R" "S" "0.5" "M" "O" 250 84.847433 95.10022
1625 "canberra.N.S.(1).M.O.250" "canberra" "N" "S" "1" "M" "O" 250 94.289262 96.85109
1626 "canberra.S.S.(1).M.O.250" "canberra" "S" "S" "1" "M" "O" 250 94.647541 97.01997
1627 "canberra.L.S.(1).M.O.250" "canberra" "L" "S" "1" "M" "O" 250 94.689742 96.97472
1628 "canberra.R.S.(1).M.O.250" "canberra" "R" "S" "1" "M" "O" 250 94.602713 97.05598
1629 "canberra.N.S.(2).M.O.250" "canberra" "N" "S" "2" "M" "O" 250 94.972743 97.20936
1630 "canberra.S.S.(2).M.O.250" "canberra" "S" "S" "2" "M" "O" 250 94.978896 97.19657
1631 "canberra.L.S.(2).M.O.250" "canberra" "L" "S" "2" "M" "O" 250 94.978875 97.15985
1632 "canberra.R.S.(2).M.O.250" "canberra" "R" "S" "2" "M" "O" 250 94.979271 97.19028
1633 "canberra.N.Z.(0.5).W.A.0" "canberra" "N" "Z" "0.5" "W" "A" 0 12.080301 31.62720
1634 "canberra.S.Z.(0.5).W.A.0" "canberra" "S" "Z" "0.5" "W" "A" 0 16.437358 42.81126
1635 "canberra.L.Z.(0.5).W.A.0" "canberra" "L" "Z" "0.5" "W" "A" 0 25.281510 50.92086
1636 "canberra.R.Z.(0.5).W.A.0" "canberra" "R" "Z" "0.5" "W" "A" 0 5.984503 30.47955
1637 "canberra.N.Z.(1).W.A.0" "canberra" "N" "Z" "1" "W" "A" 0 15.865559 43.76628
1638 "canberra.S.Z.(1).W.A.0" "canberra" "S" "Z" "1" "W" "A" 0 18.940128 50.00776
1639 "canberra.L.Z.(1).W.A.0" "canberra" "L" "Z" "1" "W" "A" 0 26.643406 54.06400
1640 "canberra.R.Z.(1).W.A.0" "canberra" "R" "Z" "1" "W" "A" 0 6.562130 35.29177
1641 "canberra.N.Z.(2).W.A.0" "canberra" "N" "Z" "2" "W" "A" 0 17.977936 50.97904
1642 "canberra.S.Z.(2).W.A.0" "canberra" "S" "Z" "2" "W" "A" 0 19.782012 53.38289
1643 "canberra.L.Z.(2).W.A.0" "canberra" "L" "Z" "2" "W" "A" 0 27.330764 55.56109
1644 "canberra.R.Z.(2).W.A.0" "canberra" "R" "Z" "2" "W" "A" 0 6.966445 37.73762
1645 "canberra.N.Z.(0.5).W.O.0" "canberra" "N" "Z" "0.5" "W" "O" 0 12.080342 31.62125
1646 "canberra.S.Z.(0.5).W.O.0" "canberra" "S" "Z" "0.5" "W" "O" 0 16.437444 42.81126
1647 "canberra.L.Z.(0.5).W.O.0" "canberra" "L" "Z" "0.5" "W" "O" 0 25.540538 50.92086
1648 "canberra.R.Z.(0.5).W.O.0" "canberra" "R" "Z" "0.5" "W" "O" 0 5.984503 30.47955
1649 "canberra.N.Z.(1).W.O.0" "canberra" "N" "Z" "1" "W" "O" 0 15.865801 43.76628
1650 "canberra.S.Z.(1).W.O.0" "canberra" "S" "Z" "1" "W" "O" 0 18.940073 50.00399
1651 "canberra.L.Z.(1).W.O.0" "canberra" "L" "Z" "1" "W" "O" 0 27.009297 54.06400
1652 "canberra.R.Z.(1).W.O.0" "canberra" "R" "Z" "1" "W" "O" 0 6.562130 35.29177
1653 "canberra.N.Z.(2).W.O.0" "canberra" "N" "Z" "2" "W" "O" 0 17.978269 50.97904
1654 "canberra.S.Z.(2).W.O.0" "canberra" "S" "Z" "2" "W" "O" 0 19.781993 53.37913
1655 "canberra.L.Z.(2).W.O.0" "canberra" "L" "Z" "2" "W" "O" 0 27.719084 55.56109
1656 "canberra.R.Z.(2).W.O.0" "canberra" "R" "Z" "2" "W" "O" 0 6.966445 37.73762
1657 "canberra.N.Z.(0.5).M.A.0" "canberra" "N" "Z" "0.5" "M" "A" 0 11.717574 30.08426
1658 "canberra.S.Z.(0.5).M.A.0" "canberra" "S" "Z" "0.5" "M" "A" 0 16.082734 41.71945
1659 "canberra.L.Z.(0.5).M.A.0" "canberra" "L" "Z" "0.5" "M" "A" 0 24.952027 50.37872
1660 "canberra.R.Z.(0.5).M.A.0" "canberra" "R" "Z" "0.5" "M" "A" 0 5.908516 29.83087
1661 "canberra.N.Z.(1).M.A.0" "canberra" "N" "Z" "1" "M" "A" 0 15.580949 42.70934
1662 "canberra.S.Z.(1).M.A.0" "canberra" "S" "Z" "1" "M" "A" 0 18.773767 49.45281
1663 "canberra.L.Z.(1).M.A.0" "canberra" "L" "Z" "1" "M" "A" 0 26.521343 53.77254
1664 "canberra.R.Z.(1).M.A.0" "canberra" "R" "Z" "1" "M" "A" 0 6.516819 34.99129
1665 "canberra.N.Z.(2).M.A.0" "canberra" "N" "Z" "2" "M" "A" 0 17.878428 50.37397
1666 "canberra.S.Z.(2).M.A.0" "canberra" "S" "Z" "2" "M" "A" 0 19.726707 53.07477
1667 "canberra.L.Z.(2).M.A.0" "canberra" "L" "Z" "2" "M" "A" 0 27.224351 55.39092
1668 "canberra.R.Z.(2).M.A.0" "canberra" "R" "Z" "2" "M" "A" 0 6.931401 37.54214
1669 "canberra.N.Z.(0.5).M.O.0" "canberra" "N" "Z" "0.5" "M" "O" 0 11.717615 30.08426
1670 "canberra.S.Z.(0.5).M.O.0" "canberra" "S" "Z" "0.5" "M" "O" 0 16.082843 41.71945
1671 "canberra.L.Z.(0.5).M.O.0" "canberra" "L" "Z" "0.5" "M" "O" 0 25.221282 50.37872
1672 "canberra.R.Z.(0.5).M.O.0" "canberra" "R" "Z" "0.5" "M" "O" 0 5.908516 29.83087
1673 "canberra.N.Z.(1).M.O.0" "canberra" "N" "Z" "1" "M" "O" 0 15.581145 42.70934
1674 "canberra.S.Z.(1).M.O.0" "canberra" "S" "Z" "1" "M" "O" 0 18.773785 49.45063
1675 "canberra.L.Z.(1).M.O.0" "canberra" "L" "Z" "1" "M" "O" 0 26.881227 53.77254
1676 "canberra.R.Z.(1).M.O.0" "canberra" "R" "Z" "1" "M" "O" 0 6.516819 34.99129
1677 "canberra.N.Z.(2).M.O.0" "canberra" "N" "Z" "2" "M" "O" 0 17.878797 50.37397
1678 "canberra.S.Z.(2).M.O.0" "canberra" "S" "Z" "2" "M" "O" 0 19.726688 53.07101
1679 "canberra.L.Z.(2).M.O.0" "canberra" "L" "Z" "2" "M" "O" 0 27.603127 55.39092
1680 "canberra.R.Z.(2).M.O.0" "canberra" "R" "Z" "2" "M" "O" 0 6.931401 37.54214
1681 "canberra.N.Z.(0.5).W.A.250" "canberra" "N" "Z" "0.5" "W" "A" 250 9.097610 13.74756
1682 "canberra.S.Z.(0.5).W.A.250" "canberra" "S" "Z" "0.5" "W" "A" 250 5.686133 17.46318
1683 "canberra.L.Z.(0.5).W.A.250" "canberra" "L" "Z" "0.5" "W" "A" 250 5.440876 18.82528
1684 "canberra.R.Z.(0.5).W.A.250" "canberra" "R" "Z" "0.5" "W" "A" 250 6.562978 14.62292
1685 "canberra.N.Z.(1).W.A.250" "canberra" "N" "Z" "1" "W" "A" 250 9.539293 14.50899
1686 "canberra.S.Z.(1).W.A.250" "canberra" "S" "Z" "1" "W" "A" 250 5.737540 18.36414
1687 "canberra.L.Z.(1).W.A.250" "canberra" "L" "Z" "1" "W" "A" 250 5.497648 19.56490
1688 "canberra.R.Z.(1).W.A.250" "canberra" "R" "Z" "1" "W" "A" 250 6.805256 15.58148
1689 "canberra.N.Z.(2).W.A.250" "canberra" "N" "Z" "2" "W" "A" 250 9.793696 14.97763
1690 "canberra.S.Z.(2).W.A.250" "canberra" "S" "Z" "2" "W" "A" 250 5.763810 18.78809
1691 "canberra.L.Z.(2).W.A.250" "canberra" "L" "Z" "2" "W" "A" 250 5.527168 19.94278
1692 "canberra.R.Z.(2).W.A.250" "canberra" "R" "Z" "2" "W" "A" 250 6.921021 16.08761
1693 "canberra.N.Z.(0.5).W.O.250" "canberra" "N" "Z" "0.5" "W" "O" 250 9.097364 13.74756
1694 "canberra.S.Z.(0.5).W.O.250" "canberra" "S" "Z" "0.5" "W" "O" 250 5.629562 17.46318
1695 "canberra.L.Z.(0.5).W.O.250" "canberra" "L" "Z" "0.5" "W" "O" 250 5.436046 18.82528
1696 "canberra.R.Z.(0.5).W.O.250" "canberra" "R" "Z" "0.5" "W" "O" 250 6.555937 14.62292
1697 "canberra.N.Z.(1).W.O.250" "canberra" "N" "Z" "1" "W" "O" 250 9.539119 14.50899
1698 "canberra.S.Z.(1).W.O.250" "canberra" "S" "Z" "1" "W" "O" 250 5.679027 18.36414
1699 "canberra.L.Z.(1).W.O.250" "canberra" "L" "Z" "1" "W" "O" 250 5.493176 19.56490
1700 "canberra.R.Z.(1).W.O.250" "canberra" "R" "Z" "1" "W" "O" 250 6.797556 15.58148
1701 "canberra.N.Z.(2).W.O.250" "canberra" "N" "Z" "2" "W" "O" 250 9.793651 14.97763
1702 "canberra.S.Z.(2).W.O.250" "canberra" "S" "Z" "2" "W" "O" 250 5.704673 18.78809
1703 "canberra.L.Z.(2).W.O.250" "canberra" "L" "Z" "2" "W" "O" 250 5.523059 19.94278
1704 "canberra.R.Z.(2).W.O.250" "canberra" "R" "Z" "2" "W" "O" 250 6.912911 16.08761
1705 "canberra.N.Z.(0.5).M.A.250" "canberra" "N" "Z" "0.5" "M" "A" 250 8.998131 13.66340
1706 "canberra.S.Z.(0.5).M.A.250" "canberra" "S" "Z" "0.5" "M" "A" 250 5.676090 17.36074
1707 "canberra.L.Z.(0.5).M.A.250" "canberra" "L" "Z" "0.5" "M" "A" 250 5.428736 18.76154
1708 "canberra.R.Z.(0.5).M.A.250" "canberra" "R" "Z" "0.5" "M" "A" 250 6.528358 14.49009
1709 "canberra.N.Z.(1).M.A.250" "canberra" "N" "Z" "1" "M" "A" 250 9.486184 14.45171
1710 "canberra.S.Z.(1).M.A.250" "canberra" "S" "Z" "1" "M" "A" 250 5.730999 18.31443
1711 "canberra.L.Z.(1).M.A.250" "canberra" "L" "Z" "1" "M" "A" 250 5.492219 19.50229
1712 "canberra.R.Z.(1).M.A.250" "canberra" "R" "Z" "1" "M" "A" 250 6.785450 15.50746
1713 "canberra.N.Z.(2).M.A.250" "canberra" "N" "Z" "2" "M" "A" 250 9.769714 14.92629
1714 "canberra.S.Z.(2).M.A.250" "canberra" "S" "Z" "2" "M" "A" 250 5.760763 18.77423
1715 "canberra.L.Z.(2).M.A.250" "canberra" "L" "Z" "2" "M" "A" 250 5.523629 19.91251
1716 "canberra.R.Z.(2).M.A.250" "canberra" "R" "Z" "2" "M" "A" 250 6.911737 16.04667
1717 "canberra.N.Z.(0.5).M.O.250" "canberra" "N" "Z" "0.5" "M" "O" 250 8.997957 13.66340
1718 "canberra.S.Z.(0.5).M.O.250" "canberra" "S" "Z" "0.5" "M" "O" 250 5.619985 17.36074
1719 "canberra.L.Z.(0.5).M.O.250" "canberra" "L" "Z" "0.5" "M" "O" 250 5.424007 18.76154
1720 "canberra.R.Z.(0.5).M.O.250" "canberra" "R" "Z" "0.5" "M" "O" 250 6.520644 14.49009
1721 "canberra.N.Z.(1).M.O.250" "canberra" "N" "Z" "1" "M" "O" 250 9.486047 14.45171
1722 "canberra.S.Z.(1).M.O.250" "canberra" "S" "Z" "1" "M" "O" 250 5.672641 18.31443
1723 "canberra.L.Z.(1).M.O.250" "canberra" "L" "Z" "1" "M" "O" 250 5.487737 19.50229
1724 "canberra.R.Z.(1).M.O.250" "canberra" "R" "Z" "1" "M" "O" 250 6.777758 15.50746
1725 "canberra.N.Z.(2).M.O.250" "canberra" "N" "Z" "2" "M" "O" 250 9.769622 14.92629
1726 "canberra.S.Z.(2).M.O.250" "canberra" "S" "Z" "2" "M" "O" 250 5.701662 18.77423
1727 "canberra.L.Z.(2).M.O.250" "canberra" "L" "Z" "2" "M" "O" 250 5.519766 19.91251
1728 "canberra.R.Z.(2).M.O.250" "canberra" "R" "Z" "2" "M" "O" 250 6.903345 16.04667
1729 "canberra.N.T.(0.5).W.A.0" "canberra" "N" "T" "0.5" "W" "A" 0 54.452967 89.97734
1730 "canberra.S.T.(0.5).W.A.0" "canberra" "S" "T" "0.5" "W" "A" 0 54.950841 89.51732
1731 "canberra.L.T.(0.5).W.A.0" "canberra" "L" "T" "0.5" "W" "A" 0 34.249301 85.49799
1732 "canberra.R.T.(0.5).W.A.0" "canberra" "R" "T" "0.5" "W" "A" 0 46.431443 88.84015
1733 "canberra.N.T.(1).W.A.0" "canberra" "N" "T" "1" "W" "A" 0 93.958405 96.65817
1734 "canberra.S.T.(1).W.A.0" "canberra" "S" "T" "1" "W" "A" 0 93.768765 96.48604
1735 "canberra.L.T.(1).W.A.0" "canberra" "L" "T" "1" "W" "A" 0 93.519136 96.26310
1736 "canberra.R.T.(1).W.A.0" "canberra" "R" "T" "1" "W" "A" 0 93.888333 96.56472
1737 "canberra.N.T.(2).W.A.0" "canberra" "N" "T" "2" "W" "A" 0 94.892308 97.14353
1738 "canberra.S.T.(2).W.A.0" "canberra" "S" "T" "2" "W" "A" 0 94.836693 97.05490
1739 "canberra.L.T.(2).W.A.0" "canberra" "L" "T" "2" "W" "A" 0 94.823169 97.00844
1740 "canberra.R.T.(2).W.A.0" "canberra" "R" "T" "2" "W" "A" 0 94.862385 97.08597
1741 "canberra.N.T.(0.5).W.O.0" "canberra" "N" "T" "0.5" "W" "O" 0 54.452486 89.97734
1742 "canberra.S.T.(0.5).W.O.0" "canberra" "S" "T" "0.5" "W" "O" 0 54.950332 89.51732
1743 "canberra.L.T.(0.5).W.O.0" "canberra" "L" "T" "0.5" "W" "O" 0 34.248792 85.49799
1744 "canberra.R.T.(0.5).W.O.0" "canberra" "R" "T" "0.5" "W" "O" 0 46.430952 88.84015
1745 "canberra.N.T.(1).W.O.0" "canberra" "N" "T" "1" "W" "O" 0 93.958342 96.65817
1746 "canberra.S.T.(1).W.O.0" "canberra" "S" "T" "1" "W" "O" 0 93.768729 96.48604
1747 "canberra.L.T.(1).W.O.0" "canberra" "L" "T" "1" "W" "O" 0 93.519099 96.26310
1748 "canberra.R.T.(1).W.O.0" "canberra" "R" "T" "1" "W" "O" 0 93.888233 96.56472
1749 "canberra.N.T.(2).W.O.0" "canberra" "N" "T" "2" "W" "O" 0 94.892308 97.14353
1750 "canberra.S.T.(2).W.O.0" "canberra" "S" "T" "2" "W" "O" 0 94.836675 97.05490
1751 "canberra.L.T.(2).W.O.0" "canberra" "L" "T" "2" "W" "O" 0 94.823151 97.00844
1752 "canberra.R.T.(2).W.O.0" "canberra" "R" "T" "2" "W" "O" 0 94.862339 97.08597
1753 "canberra.N.T.(0.5).M.A.0" "canberra" "N" "T" "0.5" "M" "A" 0 37.441060 87.49195
1754 "canberra.S.T.(0.5).M.A.0" "canberra" "S" "T" "0.5" "M" "A" 0 46.910399 87.79465
1755 "canberra.L.T.(0.5).M.A.0" "canberra" "L" "T" "0.5" "M" "A" 0 19.578474 83.40153
1756 "canberra.R.T.(0.5).M.A.0" "canberra" "R" "T" "0.5" "M" "A" 0 33.272115 86.68946
1757 "canberra.N.T.(1).M.A.0" "canberra" "N" "T" "1" "M" "A" 0 93.770140 96.58151
1758 "canberra.S.T.(1).M.A.0" "canberra" "S" "T" "1" "M" "A" 0 93.492105 96.33962
1759 "canberra.L.T.(1).M.A.0" "canberra" "L" "T" "1" "M" "A" 0 93.201869 96.03477
1760 "canberra.R.T.(1).M.A.0" "canberra" "R" "T" "1" "M" "A" 0 93.678970 96.47321
1761 "canberra.N.T.(2).M.A.0" "canberra" "N" "T" "2" "M" "A" 0 94.901484 97.13739
1762 "canberra.S.T.(2).M.A.0" "canberra" "S" "T" "2" "M" "A" 0 94.828873 97.04445
1763 "canberra.L.T.(2).M.A.0" "canberra" "L" "T" "2" "M" "A" 0 94.811980 96.99237
1764 "canberra.R.T.(2).M.A.0" "canberra" "R" "T" "2" "M" "A" 0 94.859727 97.07386
1765 "canberra.N.T.(0.5).M.O.0" "canberra" "N" "T" "0.5" "M" "O" 0 37.440751 87.49195
1766 "canberra.S.T.(0.5).M.O.0" "canberra" "S" "T" "0.5" "M" "O" 0 46.910063 87.79465
1767 "canberra.L.T.(0.5).M.O.0" "canberra" "L" "T" "0.5" "M" "O" 0 19.578256 83.40153
1768 "canberra.R.T.(0.5).M.O.0" "canberra" "R" "T" "0.5" "M" "O" 0 33.271852 86.68946
1769 "canberra.N.T.(1).M.O.0" "canberra" "N" "T" "1" "M" "O" 0 93.770122 96.58151
1770 "canberra.S.T.(1).M.O.0" "canberra" "S" "T" "1" "M" "O" 0 93.492105 96.33962
1771 "canberra.L.T.(1).M.O.0" "canberra" "L" "T" "1" "M" "O" 0 93.201869 96.03477
1772 "canberra.R.T.(1).M.O.0" "canberra" "R" "T" "1" "M" "O" 0 93.678906 96.47321
1773 "canberra.N.T.(2).M.O.0" "canberra" "N" "T" "2" "M" "O" 0 94.901484 97.13739
1774 "canberra.S.T.(2).M.O.0" "canberra" "S" "T" "2" "M" "O" 0 94.828855 97.04445
1775 "canberra.L.T.(2).M.O.0" "canberra" "L" "T" "2" "M" "O" 0 94.811962 96.99237
1776 "canberra.R.T.(2).M.O.0" "canberra" "R" "T" "2" "M" "O" 0 94.859727 97.07386
1777 "canberra.N.T.(0.5).W.A.250" "canberra" "N" "T" "0.5" "W" "A" 250 54.452967 89.97734
1778 "canberra.S.T.(0.5).W.A.250" "canberra" "S" "T" "0.5" "W" "A" 250 54.950841 89.51732
1779 "canberra.L.T.(0.5).W.A.250" "canberra" "L" "T" "0.5" "W" "A" 250 34.249301 85.49799
1780 "canberra.R.T.(0.5).W.A.250" "canberra" "R" "T" "0.5" "W" "A" 250 46.431443 88.84015
1781 "canberra.N.T.(1).W.A.250" "canberra" "N" "T" "1" "W" "A" 250 93.958405 96.65817
1782 "canberra.S.T.(1).W.A.250" "canberra" "S" "T" "1" "W" "A" 250 93.768765 96.48604
1783 "canberra.L.T.(1).W.A.250" "canberra" "L" "T" "1" "W" "A" 250 93.519136 96.26310
1784 "canberra.R.T.(1).W.A.250" "canberra" "R" "T" "1" "W" "A" 250 93.888333 96.56472
1785 "canberra.N.T.(2).W.A.250" "canberra" "N" "T" "2" "W" "A" 250 94.892308 97.14353
1786 "canberra.S.T.(2).W.A.250" "canberra" "S" "T" "2" "W" "A" 250 94.836693 97.05490
1787 "canberra.L.T.(2).W.A.250" "canberra" "L" "T" "2" "W" "A" 250 94.823169 97.00844
1788 "canberra.R.T.(2).W.A.250" "canberra" "R" "T" "2" "W" "A" 250 94.862385 97.08597
1789 "canberra.N.T.(0.5).W.O.250" "canberra" "N" "T" "0.5" "W" "O" 250 54.452486 89.97734
1790 "canberra.S.T.(0.5).W.O.250" "canberra" "S" "T" "0.5" "W" "O" 250 54.950332 89.51732
1791 "canberra.L.T.(0.5).W.O.250" "canberra" "L" "T" "0.5" "W" "O" 250 34.248792 85.49799
1792 "canberra.R.T.(0.5).W.O.250" "canberra" "R" "T" "0.5" "W" "O" 250 46.430952 88.84015
1793 "canberra.N.T.(1).W.O.250" "canberra" "N" "T" "1" "W" "O" 250 93.958342 96.65817
1794 "canberra.S.T.(1).W.O.250" "canberra" "S" "T" "1" "W" "O" 250 93.768729 96.48604
1795 "canberra.L.T.(1).W.O.250" "canberra" "L" "T" "1" "W" "O" 250 93.519099 96.26310
1796 "canberra.R.T.(1).W.O.250" "canberra" "R" "T" "1" "W" "O" 250 93.888233 96.56472
1797 "canberra.N.T.(2).W.O.250" "canberra" "N" "T" "2" "W" "O" 250 94.892308 97.14353
1798 "canberra.S.T.(2).W.O.250" "canberra" "S" "T" "2" "W" "O" 250 94.836675 97.05490
1799 "canberra.L.T.(2).W.O.250" "canberra" "L" "T" "2" "W" "O" 250 94.823151 97.00844
1800 "canberra.R.T.(2).W.O.250" "canberra" "R" "T" "2" "W" "O" 250 94.862339 97.08597
1801 "canberra.N.T.(0.5).M.A.250" "canberra" "N" "T" "0.5" "M" "A" 250 37.441060 87.49195
1802 "canberra.S.T.(0.5).M.A.250" "canberra" "S" "T" "0.5" "M" "A" 250 46.910399 87.79465
1803 "canberra.L.T.(0.5).M.A.250" "canberra" "L" "T" "0.5" "M" "A" 250 19.578474 83.40153
1804 "canberra.R.T.(0.5).M.A.250" "canberra" "R" "T" "0.5" "M" "A" 250 33.272115 86.68946
1805 "canberra.N.T.(1).M.A.250" "canberra" "N" "T" "1" "M" "A" 250 93.770140 96.58151
1806 "canberra.S.T.(1).M.A.250" "canberra" "S" "T" "1" "M" "A" 250 93.492105 96.33962
1807 "canberra.L.T.(1).M.A.250" "canberra" "L" "T" "1" "M" "A" 250 93.201869 96.03477
1808 "canberra.R.T.(1).M.A.250" "canberra" "R" "T" "1" "M" "A" 250 93.678970 96.47321
1809 "canberra.N.T.(2).M.A.250" "canberra" "N" "T" "2" "M" "A" 250 94.901484 97.13739
1810 "canberra.S.T.(2).M.A.250" "canberra" "S" "T" "2" "M" "A" 250 94.828873 97.04445
1811 "canberra.L.T.(2).M.A.250" "canberra" "L" "T" "2" "M" "A" 250 94.811980 96.99237
1812 "canberra.R.T.(2).M.A.250" "canberra" "R" "T" "2" "M" "A" 250 94.859727 97.07386
1813 "canberra.N.T.(0.5).M.O.250" "canberra" "N" "T" "0.5" "M" "O" 250 37.440751 87.49195
1814 "canberra.S.T.(0.5).M.O.250" "canberra" "S" "T" "0.5" "M" "O" 250 46.910063 87.79465
1815 "canberra.L.T.(0.5).M.O.250" "canberra" "L" "T" "0.5" "M" "O" 250 19.578256 83.40153
1816 "canberra.R.T.(0.5).M.O.250" "canberra" "R" "T" "0.5" "M" "O" 250 33.271852 86.68946
1817 "canberra.N.T.(1).M.O.250" "canberra" "N" "T" "1" "M" "O" 250 93.770122 96.58151
1818 "canberra.S.T.(1).M.O.250" "canberra" "S" "T" "1" "M" "O" 250 93.492105 96.33962
1819 "canberra.L.T.(1).M.O.250" "canberra" "L" "T" "1" "M" "O" 250 93.201869 96.03477
1820 "canberra.R.T.(1).M.O.250" "canberra" "R" "T" "1" "M" "O" 250 93.678906 96.47321
1821 "canberra.N.T.(2).M.O.250" "canberra" "N" "T" "2" "M" "O" 250 94.901484 97.13739
1822 "canberra.S.T.(2).M.O.250" "canberra" "S" "T" "2" "M" "O" 250 94.828855 97.04445
1823 "canberra.L.T.(2).M.O.250" "canberra" "L" "T" "2" "M" "O" 250 94.811962 96.99237
1824 "canberra.R.T.(2).M.O.250" "canberra" "R" "T" "2" "M" "O" 250 94.859727 97.07386
1825 "canberra.N.N.(0.5).W.A.0" "canberra" "N" "N" "0.5" "W" "A" 0 41.698143 89.17519
1826 "canberra.S.N.(0.5).W.A.0" "canberra" "S" "N" "0.5" "W" "A" 0 90.658380 96.06903
1827 "canberra.L.N.(0.5).W.A.0" "canberra" "L" "N" "0.5" "W" "A" 0 91.460615 96.22391
1828 "canberra.R.N.(0.5).W.A.0" "canberra" "R" "N" "0.5" "W" "A" 0 86.673524 95.41930
1829 "canberra.N.N.(1).W.A.0" "canberra" "N" "N" "1" "W" "A" 0 94.319162 96.86693
1830 "canberra.S.N.(1).W.A.0" "canberra" "S" "N" "1" "W" "A" 0 94.683984 97.03050
1831 "canberra.L.N.(1).W.A.0" "canberra" "L" "N" "1" "W" "A" 0 94.731257 96.98590
1832 "canberra.R.N.(1).W.A.0" "canberra" "R" "N" "1" "W" "A" 0 94.606970 97.04431
1833 "canberra.N.N.(2).W.A.0" "canberra" "N" "N" "2" "W" "A" 0 94.960358 97.19282
1834 "canberra.S.N.(2).W.A.0" "canberra" "S" "N" "2" "W" "A" 0 94.974948 97.19155
1835 "canberra.L.N.(2).W.A.0" "canberra" "L" "N" "2" "W" "A" 0 94.980495 97.15408
1836 "canberra.R.N.(2).W.A.0" "canberra" "R" "N" "2" "W" "A" 0 94.968029 97.18123
1837 "canberra.N.N.(0.5).W.O.0" "canberra" "N" "N" "0.5" "W" "O" 0 41.697656 89.17519
1838 "canberra.S.N.(0.5).W.O.0" "canberra" "S" "N" "0.5" "W" "O" 0 90.658261 96.06903
1839 "canberra.L.N.(0.5).W.O.0" "canberra" "L" "N" "0.5" "W" "O" 0 91.460615 96.22391
1840 "canberra.R.N.(0.5).W.O.0" "canberra" "R" "N" "0.5" "W" "O" 0 86.673424 95.41930
1841 "canberra.N.N.(1).W.O.0" "canberra" "N" "N" "1" "W" "O" 0 94.319070 96.86693
1842 "canberra.S.N.(1).W.O.0" "canberra" "S" "N" "1" "W" "O" 0 94.683984 97.03050
1843 "canberra.L.N.(1).W.O.0" "canberra" "L" "N" "1" "W" "O" 0 94.731257 96.98590
1844 "canberra.R.N.(1).W.O.0" "canberra" "R" "N" "1" "W" "O" 0 94.606924 97.04431
1845 "canberra.N.N.(2).W.O.0" "canberra" "N" "N" "2" "W" "O" 0 94.960312 97.19282
1846 "canberra.S.N.(2).W.O.0" "canberra" "S" "N" "2" "W" "O" 0 94.974948 97.19155
1847 "canberra.L.N.(2).W.O.0" "canberra" "L" "N" "2" "W" "O" 0 94.980495 97.15408
1848 "canberra.R.N.(2).W.O.0" "canberra" "R" "N" "2" "W" "O" 0 94.967983 97.18123
1849 "canberra.N.N.(0.5).M.A.0" "canberra" "N" "N" "0.5" "M" "A" 0 28.477432 86.93108
1850 "canberra.S.N.(0.5).M.A.0" "canberra" "S" "N" "0.5" "M" "A" 0 89.203470 95.86837
1851 "canberra.L.N.(0.5).M.A.0" "canberra" "L" "N" "0.5" "M" "A" 0 90.796764 96.09871
1852 "canberra.R.N.(0.5).M.A.0" "canberra" "R" "N" "0.5" "M" "A" 0 84.847579 95.10022
1853 "canberra.N.N.(1).M.A.0" "canberra" "N" "N" "1" "M" "A" 0 94.289262 96.85109
1854 "canberra.S.N.(1).M.A.0" "canberra" "S" "N" "1" "M" "A" 0 94.647541 97.01997
1855 "canberra.L.N.(1).M.A.0" "canberra" "L" "N" "1" "M" "A" 0 94.689742 96.97472
1856 "canberra.R.N.(1).M.A.0" "canberra" "R" "N" "1" "M" "A" 0 94.602758 97.05598
1857 "canberra.N.N.(2).M.A.0" "canberra" "N" "N" "2" "M" "A" 0 94.972743 97.20936
1858 "canberra.S.N.(2).M.A.0" "canberra" "S" "N" "2" "M" "A" 0 94.978896 97.19657
1859 "canberra.L.N.(2).M.A.0" "canberra" "L" "N" "2" "M" "A" 0 94.978875 97.15985
1860 "canberra.R.N.(2).M.A.0" "canberra" "R" "N" "2" "M" "A" 0 94.979317 97.19028
1861 "canberra.N.N.(0.5).M.O.0" "canberra" "N" "N" "0.5" "M" "O" 0 28.477333 86.93108
1862 "canberra.S.N.(0.5).M.O.0" "canberra" "S" "N" "0.5" "M" "O" 0 89.203351 95.86837
1863 "canberra.L.N.(0.5).M.O.0" "canberra" "L" "N" "0.5" "M" "O" 0 90.796764 96.09871
1864 "canberra.R.N.(0.5).M.O.0" "canberra" "R" "N" "0.5" "M" "O" 0 84.847433 95.10022
1865 "canberra.N.N.(1).M.O.0" "canberra" "N" "N" "1" "M" "O" 0 94.289262 96.85109
1866 "canberra.S.N.(1).M.O.0" "canberra" "S" "N" "1" "M" "O" 0 94.647541 97.01997
1867 "canberra.L.N.(1).M.O.0" "canberra" "L" "N" "1" "M" "O" 0 94.689742 96.97472
1868 "canberra.R.N.(1).M.O.0" "canberra" "R" "N" "1" "M" "O" 0 94.602713 97.05598
1869 "canberra.N.N.(2).M.O.0" "canberra" "N" "N" "2" "M" "O" 0 94.972743 97.20936
1870 "canberra.S.N.(2).M.O.0" "canberra" "S" "N" "2" "M" "O" 0 94.978896 97.19657
1871 "canberra.L.N.(2).M.O.0" "canberra" "L" "N" "2" "M" "O" 0 94.978875 97.15985
1872 "canberra.R.N.(2).M.O.0" "canberra" "R" "N" "2" "M" "O" 0 94.979271 97.19028
1873 "canberra.N.N.(0.5).W.A.250" "canberra" "N" "N" "0.5" "W" "A" 250 41.698143 89.17519
1874 "canberra.S.N.(0.5).W.A.250" "canberra" "S" "N" "0.5" "W" "A" 250 90.658380 96.06903
1875 "canberra.L.N.(0.5).W.A.250" "canberra" "L" "N" "0.5" "W" "A" 250 91.460615 96.22391
1876 "canberra.R.N.(0.5).W.A.250" "canberra" "R" "N" "0.5" "W" "A" 250 86.673524 95.41930
1877 "canberra.N.N.(1).W.A.250" "canberra" "N" "N" "1" "W" "A" 250 94.319162 96.86693
1878 "canberra.S.N.(1).W.A.250" "canberra" "S" "N" "1" "W" "A" 250 94.683984 97.03050
1879 "canberra.L.N.(1).W.A.250" "canberra" "L" "N" "1" "W" "A" 250 94.731257 96.98590
1880 "canberra.R.N.(1).W.A.250" "canberra" "R" "N" "1" "W" "A" 250 94.606970 97.04431
1881 "canberra.N.N.(2).W.A.250" "canberra" "N" "N" "2" "W" "A" 250 94.960358 97.19282
1882 "canberra.S.N.(2).W.A.250" "canberra" "S" "N" "2" "W" "A" 250 94.974948 97.19155
1883 "canberra.L.N.(2).W.A.250" "canberra" "L" "N" "2" "W" "A" 250 94.980495 97.15408
1884 "canberra.R.N.(2).W.A.250" "canberra" "R" "N" "2" "W" "A" 250 94.968029 97.18123
1885 "canberra.N.N.(0.5).W.O.250" "canberra" "N" "N" "0.5" "W" "O" 250 41.697656 89.17519
1886 "canberra.S.N.(0.5).W.O.250" "canberra" "S" "N" "0.5" "W" "O" 250 90.658261 96.06903
1887 "canberra.L.N.(0.5).W.O.250" "canberra" "L" "N" "0.5" "W" "O" 250 91.460615 96.22391
1888 "canberra.R.N.(0.5).W.O.250" "canberra" "R" "N" "0.5" "W" "O" 250 86.673424 95.41930
1889 "canberra.N.N.(1).W.O.250" "canberra" "N" "N" "1" "W" "O" 250 94.319070 96.86693
1890 "canberra.S.N.(1).W.O.250" "canberra" "S" "N" "1" "W" "O" 250 94.683984 97.03050
1891 "canberra.L.N.(1).W.O.250" "canberra" "L" "N" "1" "W" "O" 250 94.731257 96.98590
1892 "canberra.R.N.(1).W.O.250" "canberra" "R" "N" "1" "W" "O" 250 94.606924 97.04431
1893 "canberra.N.N.(2).W.O.250" "canberra" "N" "N" "2" "W" "O" 250 94.960312 97.19282
1894 "canberra.S.N.(2).W.O.250" "canberra" "S" "N" "2" "W" "O" 250 94.974948 97.19155
1895 "canberra.L.N.(2).W.O.250" "canberra" "L" "N" "2" "W" "O" 250 94.980495 97.15408
1896 "canberra.R.N.(2).W.O.250" "canberra" "R" "N" "2" "W" "O" 250 94.967983 97.18123
1897 "canberra.N.N.(0.5).M.A.250" "canberra" "N" "N" "0.5" "M" "A" 250 28.477432 86.93108
1898 "canberra.S.N.(0.5).M.A.250" "canberra" "S" "N" "0.5" "M" "A" 250 89.203470 95.86837
1899 "canberra.L.N.(0.5).M.A.250" "canberra" "L" "N" "0.5" "M" "A" 250 90.796764 96.09871
1900 "canberra.R.N.(0.5).M.A.250" "canberra" "R" "N" "0.5" "M" "A" 250 84.847579 95.10022
1901 "canberra.N.N.(1).M.A.250" "canberra" "N" "N" "1" "M" "A" 250 94.289262 96.85109
1902 "canberra.S.N.(1).M.A.250" "canberra" "S" "N" "1" "M" "A" 250 94.647541 97.01997
1903 "canberra.L.N.(1).M.A.250" "canberra" "L" "N" "1" "M" "A" 250 94.689742 96.97472
1904 "canberra.R.N.(1).M.A.250" "canberra" "R" "N" "1" "M" "A" 250 94.602758 97.05598
1905 "canberra.N.N.(2).M.A.250" "canberra" "N" "N" "2" "M" "A" 250 94.972743 97.20936
1906 "canberra.S.N.(2).M.A.250" "canberra" "S" "N" "2" "M" "A" 250 94.978896 97.19657
1907 "canberra.L.N.(2).M.A.250" "canberra" "L" "N" "2" "M" "A" 250 94.978875 97.15985
1908 "canberra.R.N.(2).M.A.250" "canberra" "R" "N" "2" "M" "A" 250 94.979317 97.19028
1909 "canberra.N.N.(0.5).M.O.250" "canberra" "N" "N" "0.5" "M" "O" 250 28.477333 86.93108
1910 "canberra.S.N.(0.5).M.O.250" "canberra" "S" "N" "0.5" "M" "O" 250 89.203351 95.86837
1911 "canberra.L.N.(0.5).M.O.250" "canberra" "L" "N" "0.5" "M" "O" 250 90.796764 96.09871
1912 "canberra.R.N.(0.5).M.O.250" "canberra" "R" "N" "0.5" "M" "O" 250 84.847433 95.10022
1913 "canberra.N.N.(1).M.O.250" "canberra" "N" "N" "1" "M" "O" 250 94.289262 96.85109
1914 "canberra.S.N.(1).M.O.250" "canberra" "S" "N" "1" "M" "O" 250 94.647541 97.01997
1915 "canberra.L.N.(1).M.O.250" "canberra" "L" "N" "1" "M" "O" 250 94.689742 96.97472
1916 "canberra.R.N.(1).M.O.250" "canberra" "R" "N" "1" "M" "O" 250 94.602713 97.05598
1917 "canberra.N.N.(2).M.O.250" "canberra" "N" "N" "2" "M" "O" 250 94.972743 97.20936
1918 "canberra.S.N.(2).M.O.250" "canberra" "S" "N" "2" "M" "O" 250 94.978896 97.19657
1919 "canberra.L.N.(2).M.O.250" "canberra" "L" "N" "2" "M" "O" 250 94.978875 97.15985
1920 "canberra.R.N.(2).M.O.250" "canberra" "R" "N" "2" "M" "O" 250 94.979271 97.19028
1921 "simindex.N.S.(0.5).W.A.0" "simindex" "N" "S" "0.5" "W" "A" 0 87.976477 95.52721
1922 "simindex.S.S.(0.5).W.A.0" "simindex" "S" "S" "0.5" "W" "A" 0 94.426116 96.95519
1923 "simindex.L.S.(0.5).W.A.0" "simindex" "L" "S" "0.5" "W" "A" 0 94.518671 96.97145
1924 "simindex.R.S.(0.5).W.A.0" "simindex" "R" "S" "0.5" "W" "A" 0 93.664184 96.83149
1925 "simindex.N.S.(1).W.A.0" "simindex" "N" "S" "1" "W" "A" 0 94.606207 97.04434
1926 "simindex.S.S.(1).W.A.0" "simindex" "S" "S" "1" "W" "A" 0 94.893142 97.13801
1927 "simindex.L.S.(1).W.A.0" "simindex" "L" "S" "1" "W" "A" 0 94.939241 97.12850
1928 "simindex.R.S.(1).W.A.0" "simindex" "R" "S" "1" "W" "A" 0 94.845702 97.14837
1929 "simindex.N.S.(2).W.A.0" "simindex" "N" "S" "2" "W" "A" 0 94.971395 97.21635
1930 "simindex.S.S.(2).W.A.0" "simindex" "S" "S" "2" "W" "A" 0 95.017275 97.21474
1931 "simindex.L.S.(2).W.A.0" "simindex" "L" "S" "2" "W" "A" 0 95.034122 97.20848
1932 "simindex.R.S.(2).W.A.0" "simindex" "R" "S" "2" "W" "A" 0 95.012375 97.19685
1933 "simindex.N.S.(0.5).W.O.0" "simindex" "N" "S" "0.5" "W" "O" 0 87.976294 95.52721
1934 "simindex.S.S.(0.5).W.O.0" "simindex" "S" "S" "0.5" "W" "O" 0 94.426116 96.95519
1935 "simindex.L.S.(0.5).W.O.0" "simindex" "L" "S" "0.5" "W" "O" 0 94.518671 96.97145
1936 "simindex.R.S.(0.5).W.O.0" "simindex" "R" "S" "0.5" "W" "O" 0 93.664093 96.83149
1937 "simindex.N.S.(1).W.O.0" "simindex" "N" "S" "1" "W" "O" 0 94.606207 97.04434
1938 "simindex.S.S.(1).W.O.0" "simindex" "S" "S" "1" "W" "O" 0 94.893142 97.13801
1939 "simindex.L.S.(1).W.O.0" "simindex" "L" "S" "1" "W" "O" 0 94.939241 97.12850
1940 "simindex.R.S.(1).W.O.0" "simindex" "R" "S" "1" "W" "O" 0 94.845657 97.14837
1941 "simindex.N.S.(2).W.O.0" "simindex" "N" "S" "2" "W" "O" 0 94.971395 97.21635
1942 "simindex.S.S.(2).W.O.0" "simindex" "S" "S" "2" "W" "O" 0 95.017275 97.21474
1943 "simindex.L.S.(2).W.O.0" "simindex" "L" "S" "2" "W" "O" 0 95.034099 97.20848
1944 "simindex.R.S.(2).W.O.0" "simindex" "R" "S" "2" "W" "O" 0 95.012330 97.19685
1945 "simindex.N.S.(0.5).M.A.0" "simindex" "N" "S" "0.5" "M" "A" 0 86.779287 94.92610
1946 "simindex.S.S.(0.5).M.A.0" "simindex" "S" "S" "0.5" "M" "A" 0 94.361138 96.92568
1947 "simindex.L.S.(0.5).M.A.0" "simindex" "L" "S" "0.5" "M" "A" 0 94.461180 96.93521
1948 "simindex.R.S.(0.5).M.A.0" "simindex" "R" "S" "0.5" "M" "A" 0 93.617516 96.81633
1949 "simindex.N.S.(1).M.A.0" "simindex" "N" "S" "1" "M" "A" 0 94.591561 97.04289
1950 "simindex.S.S.(1).M.A.0" "simindex" "S" "S" "1" "M" "A" 0 94.884830 97.13300
1951 "simindex.L.S.(1).M.A.0" "simindex" "L" "S" "1" "M" "A" 0 94.932360 97.13163
1952 "simindex.R.S.(1).M.A.0" "simindex" "R" "S" "1" "M" "A" 0 94.840714 97.15291
1953 "simindex.N.S.(2).M.A.0" "simindex" "N" "S" "2" "M" "A" 0 94.975245 97.21639
1954 "simindex.S.S.(2).M.A.0" "simindex" "S" "S" "2" "M" "A" 0 95.017974 97.21374
1955 "simindex.L.S.(2).M.A.0" "simindex" "L" "S" "2" "M" "A" 0 95.032073 97.20829
1956 "simindex.R.S.(2).M.A.0" "simindex" "R" "S" "2" "M" "A" 0 95.017052 97.20661
1957 "simindex.N.S.(0.5).M.O.0" "simindex" "N" "S" "0.5" "M" "O" 0 86.779114 94.92610
1958 "simindex.S.S.(0.5).M.O.0" "simindex" "S" "S" "0.5" "M" "O" 0 94.361138 96.92568
1959 "simindex.L.S.(0.5).M.O.0" "simindex" "L" "S" "0.5" "M" "O" 0 94.461180 96.93521
1960 "simindex.R.S.(0.5).M.O.0" "simindex" "R" "S" "0.5" "M" "O" 0 93.617425 96.81633
1961 "simindex.N.S.(1).M.O.0" "simindex" "N" "S" "1" "M" "O" 0 94.591561 97.04289
1962 "simindex.S.S.(1).M.O.0" "simindex" "S" "S" "1" "M" "O" 0 94.884830 97.13300
1963 "simindex.L.S.(1).M.O.0" "simindex" "L" "S" "1" "M" "O" 0 94.932360 97.13163
1964 "simindex.R.S.(1).M.O.0" "simindex" "R" "S" "1" "M" "O" 0 94.840668 97.15291
1965 "simindex.N.S.(2).M.O.0" "simindex" "N" "S" "2" "M" "O" 0 94.975245 97.21639
1966 "simindex.S.S.(2).M.O.0" "simindex" "S" "S" "2" "M" "O" 0 95.017974 97.21374
1967 "simindex.L.S.(2).M.O.0" "simindex" "L" "S" "2" "M" "O" 0 95.032050 97.20829
1968 "simindex.R.S.(2).M.O.0" "simindex" "R" "S" "2" "M" "O" 0 95.017006 97.20661
1969 "simindex.N.S.(0.5).W.A.250" "simindex" "N" "S" "0.5" "W" "A" 250 87.976477 95.52721
1970 "simindex.S.S.(0.5).W.A.250" "simindex" "S" "S" "0.5" "W" "A" 250 94.426116 96.95519
1971 "simindex.L.S.(0.5).W.A.250" "simindex" "L" "S" "0.5" "W" "A" 250 94.518671 96.97145
1972 "simindex.R.S.(0.5).W.A.250" "simindex" "R" "S" "0.5" "W" "A" 250 93.664184 96.83149
1973 "simindex.N.S.(1).W.A.250" "simindex" "N" "S" "1" "W" "A" 250 94.606207 97.04434
1974 "simindex.S.S.(1).W.A.250" "simindex" "S" "S" "1" "W" "A" 250 94.893142 97.13801
1975 "simindex.L.S.(1).W.A.250" "simindex" "L" "S" "1" "W" "A" 250 94.939241 97.12850
1976 "simindex.R.S.(1).W.A.250" "simindex" "R" "S" "1" "W" "A" 250 94.845702 97.14837
1977 "simindex.N.S.(2).W.A.250" "simindex" "N" "S" "2" "W" "A" 250 94.971395 97.21635
1978 "simindex.S.S.(2).W.A.250" "simindex" "S" "S" "2" "W" "A" 250 95.017275 97.21474
1979 "simindex.L.S.(2).W.A.250" "simindex" "L" "S" "2" "W" "A" 250 95.034122 97.20848
1980 "simindex.R.S.(2).W.A.250" "simindex" "R" "S" "2" "W" "A" 250 95.012375 97.19685
1981 "simindex.N.S.(0.5).W.O.250" "simindex" "N" "S" "0.5" "W" "O" 250 87.976294 95.52721
1982 "simindex.S.S.(0.5).W.O.250" "simindex" "S" "S" "0.5" "W" "O" 250 94.426116 96.95519
1983 "simindex.L.S.(0.5).W.O.250" "simindex" "L" "S" "0.5" "W" "O" 250 94.518671 96.97145
1984 "simindex.R.S.(0.5).W.O.250" "simindex" "R" "S" "0.5" "W" "O" 250 93.664093 96.83149
1985 "simindex.N.S.(1).W.O.250" "simindex" "N" "S" "1" "W" "O" 250 94.606207 97.04434
1986 "simindex.S.S.(1).W.O.250" "simindex" "S" "S" "1" "W" "O" 250 94.893142 97.13801
1987 "simindex.L.S.(1).W.O.250" "simindex" "L" "S" "1" "W" "O" 250 94.939241 97.12850
1988 "simindex.R.S.(1).W.O.250" "simindex" "R" "S" "1" "W" "O" 250 94.845657 97.14837
1989 "simindex.N.S.(2).W.O.250" "simindex" "N" "S" "2" "W" "O" 250 94.971395 97.21635
1990 "simindex.S.S.(2).W.O.250" "simindex" "S" "S" "2" "W" "O" 250 95.017275 97.21474
1991 "simindex.L.S.(2).W.O.250" "simindex" "L" "S" "2" "W" "O" 250 95.034099 97.20848
1992 "simindex.R.S.(2).W.O.250" "simindex" "R" "S" "2" "W" "O" 250 95.012330 97.19685
1993 "simindex.N.S.(0.5).M.A.250" "simindex" "N" "S" "0.5" "M" "A" 250 86.779287 94.92610
1994 "simindex.S.S.(0.5).M.A.250" "simindex" "S" "S" "0.5" "M" "A" 250 94.361138 96.92568
1995 "simindex.L.S.(0.5).M.A.250" "simindex" "L" "S" "0.5" "M" "A" 250 94.461180 96.93521
1996 "simindex.R.S.(0.5).M.A.250" "simindex" "R" "S" "0.5" "M" "A" 250 93.617516 96.81633
1997 "simindex.N.S.(1).M.A.250" "simindex" "N" "S" "1" "M" "A" 250 94.591561 97.04289
1998 "simindex.S.S.(1).M.A.250" "simindex" "S" "S" "1" "M" "A" 250 94.884830 97.13300
1999 "simindex.L.S.(1).M.A.250" "simindex" "L" "S" "1" "M" "A" 250 94.932360 97.13163
[truncated: 689 more rows]
