# Supplementary material for: Transformation and other factors of the peptide mass spectrometry pairwise peak-list comparison process
Source: BMC Bioinformatics. 2005 Nov 30;6:285. doi: 10.1186/1471-2105-6-285 (PMC1343595; doi:10.1186/1471-2105-6-285)
Supplement: Additional File 4 — The file contains the sensitivity and specificity PAUC obtained for peak-list comparison approaches based on the binary measure based and the MS/MS dataset. [file 1471-2105-6-285-S4.csv]

Measure "Theta" "Weight" "Noncross" "Length" "specificityPAUC" "sensitivityPAUC"
1 "fm" "0.5" "M" "A" 0 99.38624 97.83106
2 "hg" "0.5" "M" "A" 0 99.64861 98.04122
3 "rmi" "0.5" "M" "A" 0 99.53871 97.93129
4 "gower" "0.5" "M" "A" 0 99.12323 97.59732
5 "fm" "1" "M" "A" 0 99.42929 97.86238
6 "hg" "1" "M" "A" 0 99.62054 98.00183
7 "rmi" "1" "M" "A" 0 99.54067 97.93336
8 "gower" "1" "M" "A" 0 99.12327 97.59732
9 "fm" "2" "M" "A" 0 99.45575 97.87829
10 "hg" "2" "M" "A" 0 99.60731 97.96951
11 "rmi" "2" "M" "A" 0 99.54166 97.93341
12 "gower" "2" "M" "A" 0 99.12332 97.59732
13 "fm" "0.5" "M" "O" 0 99.35797 97.70953
14 "hg" "0.5" "M" "O" 0 99.63444 97.97061
15 "rmi" "0.5" "M" "O" 0 99.52710 97.81434
16 "gower" "0.5" "M" "O" 0 99.15434 97.55425
17 "fm" "1" "M" "O" 0 99.40472 97.74364
18 "hg" "1" "M" "O" 0 99.59886 97.90578
19 "rmi" "1" "M" "O" 0 99.52819 97.82008
20 "gower" "1" "M" "O" 0 99.15434 97.55425
21 "fm" "2" "M" "O" 0 99.44201 97.75306
22 "hg" "2" "M" "O" 0 99.58267 97.87509
23 "rmi" "2" "M" "O" 0 99.52920 97.81981
24 "gower" "2" "M" "O" 0 99.15435 97.55425
25 "fm" "0.5" "W" "A" 0 99.68941 98.02401
26 "hg" "0.5" "W" "A" 0 99.82376 98.14669
27 "rmi" "0.5" "W" "A" 0 99.75649 98.04461
28 "gower" "0.5" "W" "A" 0 99.51922 97.91755
29 "fm" "1" "W" "A" 0 99.70725 98.03461
30 "hg" "1" "W" "A" 0 99.80911 98.11590
31 "rmi" "1" "W" "A" 0 99.75709 98.04539
32 "gower" "1" "W" "A" 0 99.51924 97.91755
33 "fm" "2" "W" "A" 0 99.71972 98.04083
34 "hg" "2" "W" "A" 0 99.80165 98.10319
35 "rmi" "2" "W" "A" 0 99.75728 98.04562
36 "gower" "2" "W" "A" 0 99.51924 97.91755
37 "fm" "0.5" "W" "O" 0 99.65503 97.97797
38 "hg" "0.5" "W" "O" 0 99.79856 98.11066
39 "rmi" "0.5" "W" "O" 0 99.72709 98.01948
40 "gower" "0.5" "W" "O" 0 99.48059 97.85350
41 "fm" "1" "W" "O" 0 99.67604 97.99071
42 "hg" "1" "W" "O" 0 99.78051 98.07382
43 "rmi" "1" "W" "O" 0 99.72773 98.02121
44 "gower" "1" "W" "O" 0 99.48061 97.85350
45 "fm" "2" "W" "O" 0 99.68626 98.00259
46 "hg" "2" "W" "O" 0 99.77108 98.05528
47 "rmi" "2" "W" "O" 0 99.72807 98.02284
48 "gower" "2" "W" "O" 0 99.48065 97.85350
49 "fm" "0.5" "M" "A" 250 99.38624 97.83106
50 "hg" "0.5" "M" "A" 250 99.70009 98.09897
51 "rmi" "0.5" "M" "A" 250 99.80295 98.16207
52 "gower" "0.5" "M" "A" 250 99.12323 97.59732
53 "fm" "1" "M" "A" 250 99.42929 97.86238
54 "hg" "1" "M" "A" 250 99.81077 98.15901
55 "rmi" "1" "M" "A" 250 99.74089 98.09372
56 "gower" "1" "M" "A" 250 99.12327 97.59732
57 "fm" "2" "M" "A" 250 99.45575 97.87829
58 "hg" "2" "M" "A" 250 91.47953 94.21129
59 "rmi" "2" "M" "A" 250 94.21375 95.04941
60 "gower" "2" "M" "A" 250 99.12332 97.59732
61 "fm" "0.5" "M" "O" 250 99.35797 97.70953
62 "hg" "0.5" "M" "O" 250 99.63237 97.99083
63 "rmi" "0.5" "M" "O" 250 99.73404 98.08124
64 "gower" "0.5" "M" "O" 250 99.15434 97.55425
65 "fm" "1" "M" "O" 250 99.40472 97.74364
66 "hg" "1" "M" "O" 250 99.77743 98.08764
67 "rmi" "1" "M" "O" 250 99.75536 98.08194
68 "gower" "1" "M" "O" 250 99.15434 97.55425
69 "fm" "2" "M" "O" 250 99.44201 97.75306
70 "hg" "2" "M" "O" 250 96.91528 96.63803
71 "rmi" "2" "M" "O" 250 97.49721 96.71301
72 "gower" "2" "M" "O" 250 99.15435 97.55425
73 "fm" "0.5" "W" "A" 250 99.68941 98.02401
74 "hg" "0.5" "W" "A" 250 99.84111 98.17210
75 "rmi" "0.5" "W" "A" 250 99.87236 98.22282
76 "gower" "0.5" "W" "A" 250 99.51922 97.91755
77 "fm" "1" "W" "A" 250 99.70725 98.03461
78 "hg" "1" "W" "A" 250 99.84707 98.20107
79 "rmi" "1" "W" "A" 250 99.77576 98.15254
80 "gower" "1" "W" "A" 250 99.51924 97.91755
81 "fm" "2" "W" "A" 250 99.71972 98.04083
82 "hg" "2" "W" "A" 250 87.67470 92.43841
83 "rmi" "2" "W" "A" 250 93.06514 94.46831
84 "gower" "2" "W" "A" 250 99.51924 97.91755
85 "fm" "0.5" "W" "O" 250 99.65503 97.97797
86 "hg" "0.5" "W" "O" 250 99.81136 98.11471
87 "rmi" "0.5" "W" "O" 250 99.85533 98.17352
88 "gower" "0.5" "W" "O" 250 99.48059 97.85350
89 "fm" "1" "W" "O" 250 99.67604 97.99071
90 "hg" "1" "W" "O" 250 99.86341 98.16769
91 "rmi" "1" "W" "O" 250 99.82423 98.18167
92 "gower" "1" "W" "O" 250 99.48061 97.85350
93 "fm" "2" "W" "O" 250 99.68626 98.00259
94 "hg" "2" "W" "O" 250 94.72254 95.58889
95 "rmi" "2" "W" "O" 250 96.85750 96.39797
96 "gower" "2" "W" "O" 250 99.48065 97.85350
