# Supplementary material for: Transformation and other factors of the peptide mass spectrometry pairwise peak-list comparison process
Source: BMC Bioinformatics. 2005 Nov 30;6:285. doi: 10.1186/1471-2105-6-285 (PMC1343595; doi:10.1186/1471-2105-6-285)
Supplement: Additional File 5 — The file contains the sensitivity and specificity PAUC obtained for peak-list comparison approaches based on measures considering peak intensities and the MS/MS dataset. [file 1471-2105-6-285-S5.csv]

ABBREV "Measure" "Trans" "Scale" "Theta" "Weight" "Noncross" "Length" "specificityPAUC" "sensitivityPAUC"
1 "cov.N.T.(0.5).W.A.0" "cov" "N" "T" "0.5" "W" "A" 0 97.623424 96.17684
2 "cov.S.T.(0.5).W.A.0" "cov" "S" "T" "0.5" "W" "A" 0 96.968822 97.21123
3 "cov.L.T.(0.5).W.A.0" "cov" "L" "T" "0.5" "W" "A" 0 94.118041 97.16175
4 "cov.R.T.(0.5).W.A.0" "cov" "R" "T" "0.5" "W" "A" 0 96.962063 98.20817
5 "cov.N.T.(1).W.A.0" "cov" "N" "T" "1" "W" "A" 0 97.678673 96.63703
6 "cov.S.T.(1).W.A.0" "cov" "S" "T" "1" "W" "A" 0 92.837246 96.67305
7 "cov.L.T.(1).W.A.0" "cov" "L" "T" "1" "W" "A" 0 86.842651 95.96396
8 "cov.R.T.(1).W.A.0" "cov" "R" "T" "1" "W" "A" 0 92.026571 97.12640
9 "cov.N.T.(2).W.A.0" "cov" "N" "T" "2" "W" "A" 0 96.497887 96.80273
10 "cov.S.T.(2).W.A.0" "cov" "S" "T" "2" "W" "A" 0 88.256180 96.02534
11 "cov.L.T.(2).W.A.0" "cov" "L" "T" "2" "W" "A" 0 79.378585 93.45895
12 "cov.R.T.(2).W.A.0" "cov" "R" "T" "2" "W" "A" 0 85.701191 95.17236
13 "cov.N.T.(0.5).W.O.0" "cov" "N" "T" "0.5" "W" "O" 0 97.923211 95.93377
14 "cov.S.T.(0.5).W.O.0" "cov" "S" "T" "0.5" "W" "O" 0 98.297609 97.60668
15 "cov.L.T.(0.5).W.O.0" "cov" "L" "T" "0.5" "W" "O" 0 95.969965 98.07651
16 "cov.R.T.(0.5).W.O.0" "cov" "R" "T" "0.5" "W" "O" 0 98.548876 98.58025
17 "cov.N.T.(1).W.O.0" "cov" "N" "T" "1" "W" "O" 0 98.125242 96.53599
18 "cov.S.T.(1).W.O.0" "cov" "S" "T" "1" "W" "O" 0 95.146698 97.32314
19 "cov.L.T.(1).W.O.0" "cov" "L" "T" "1" "W" "O" 0 89.805714 96.62856
20 "cov.R.T.(1).W.O.0" "cov" "R" "T" "1" "W" "O" 0 94.141250 97.68591
21 "cov.N.T.(2).W.O.0" "cov" "N" "T" "2" "W" "O" 0 97.785721 96.93733
22 "cov.S.T.(2).W.O.0" "cov" "S" "T" "2" "W" "O" 0 90.803213 96.64123
23 "cov.L.T.(2).W.O.0" "cov" "L" "T" "2" "W" "O" 0 82.703010 94.23451
24 "cov.R.T.(2).W.O.0" "cov" "R" "T" "2" "W" "O" 0 88.969872 96.04487
25 "cov.N.T.(0.5).M.A.0" "cov" "N" "T" "0.5" "M" "A" 0 97.616632 95.81532
26 "cov.S.T.(0.5).M.A.0" "cov" "S" "T" "0.5" "M" "A" 0 98.511781 97.49492
27 "cov.L.T.(0.5).M.A.0" "cov" "L" "T" "0.5" "M" "A" 0 95.700336 97.59543
28 "cov.R.T.(0.5).M.A.0" "cov" "R" "T" "0.5" "M" "A" 0 98.072659 98.43825
29 "cov.N.T.(1).M.A.0" "cov" "N" "T" "1" "M" "A" 0 97.850691 96.43991
30 "cov.S.T.(1).M.A.0" "cov" "S" "T" "1" "M" "A" 0 94.498546 96.98900
31 "cov.L.T.(1).M.A.0" "cov" "L" "T" "1" "M" "A" 0 89.190965 96.57374
32 "cov.R.T.(1).M.A.0" "cov" "R" "T" "1" "M" "A" 0 93.777743 97.58721
33 "cov.N.T.(2).M.A.0" "cov" "N" "T" "2" "M" "A" 0 97.282132 96.77828
34 "cov.S.T.(2).M.A.0" "cov" "S" "T" "2" "M" "A" 0 89.672802 96.51515
35 "cov.L.T.(2).M.A.0" "cov" "L" "T" "2" "M" "A" 0 81.545301 94.02312
36 "cov.R.T.(2).M.A.0" "cov" "R" "T" "2" "M" "A" 0 87.603948 95.88414
37 "cov.N.T.(0.5).M.O.0" "cov" "N" "T" "0.5" "M" "O" 0 97.752182 94.93840
38 "cov.S.T.(0.5).M.O.0" "cov" "S" "T" "0.5" "M" "O" 0 98.964314 97.43186
39 "cov.L.T.(0.5).M.O.0" "cov" "L" "T" "0.5" "M" "O" 0 98.302456 97.87868
40 "cov.R.T.(0.5).M.O.0" "cov" "R" "T" "0.5" "M" "O" 0 99.573086 98.28079
41 "cov.N.T.(1).M.O.0" "cov" "N" "T" "1" "M" "O" 0 97.975822 95.63901
42 "cov.S.T.(1).M.O.0" "cov" "S" "T" "1" "M" "O" 0 97.385270 97.59817
43 "cov.L.T.(1).M.O.0" "cov" "L" "T" "1" "M" "O" 0 94.729309 97.61396
44 "cov.R.T.(1).M.O.0" "cov" "R" "T" "1" "M" "O" 0 97.459686 98.19671
45 "cov.N.T.(2).M.O.0" "cov" "N" "T" "2" "M" "O" 0 97.917020 96.35484
46 "cov.S.T.(2).M.O.0" "cov" "S" "T" "2" "M" "O" 0 94.013276 97.10826
47 "cov.L.T.(2).M.O.0" "cov" "L" "T" "2" "M" "O" 0 87.534340 95.79979
48 "cov.R.T.(2).M.O.0" "cov" "R" "T" "2" "M" "O" 0 92.585653 97.10864
49 "cov.N.N.(0.5).W.A.0" "cov" "N" "N" "0.5" "W" "A" 0 98.217328 97.68558
50 "cov.S.N.(0.5).W.A.0" "cov" "S" "N" "0.5" "W" "A" 0 98.435532 98.12863
51 "cov.L.N.(0.5).W.A.0" "cov" "L" "N" "0.5" "W" "A" 0 96.751608 98.24514
52 "cov.R.N.(0.5).W.A.0" "cov" "R" "N" "0.5" "W" "A" 0 99.016008 98.75179
53 "cov.N.N.(1).W.A.0" "cov" "N" "N" "1" "W" "A" 0 97.372194 97.65059
54 "cov.S.N.(1).W.A.0" "cov" "S" "N" "1" "W" "A" 0 95.554804 97.72586
55 "cov.L.N.(1).W.A.0" "cov" "L" "N" "1" "W" "A" 0 92.469042 97.10829
56 "cov.R.N.(1).W.A.0" "cov" "R" "N" "1" "W" "A" 0 96.874179 98.17676
57 "cov.N.N.(2).W.A.0" "cov" "N" "N" "2" "W" "A" 0 95.028726 97.20319
58 "cov.S.N.(2).W.A.0" "cov" "S" "N" "2" "W" "A" 0 91.855355 96.95891
59 "cov.L.N.(2).W.A.0" "cov" "L" "N" "2" "W" "A" 0 86.859861 95.70797
60 "cov.R.N.(2).W.A.0" "cov" "R" "N" "2" "W" "A" 0 93.944649 97.29267
61 "cov.N.N.(0.5).W.O.0" "cov" "N" "N" "0.5" "W" "O" 0 98.535802 97.30506
62 "cov.S.N.(0.5).W.O.0" "cov" "S" "N" "0.5" "W" "O" 0 98.864437 98.13318
63 "cov.L.N.(0.5).W.O.0" "cov" "L" "N" "0.5" "W" "O" 0 97.848682 98.58375
64 "cov.R.N.(0.5).W.O.0" "cov" "R" "N" "0.5" "W" "O" 0 99.505350 98.94338
65 "cov.N.N.(1).W.O.0" "cov" "N" "N" "1" "W" "O" 0 98.153019 97.47204
66 "cov.S.N.(1).W.O.0" "cov" "S" "N" "1" "W" "O" 0 97.324276 98.20114
67 "cov.L.N.(1).W.O.0" "cov" "L" "N" "1" "W" "O" 0 95.130676 97.79346
68 "cov.R.N.(1).W.O.0" "cov" "R" "N" "1" "W" "O" 0 98.605694 98.58289
69 "cov.N.N.(2).W.O.0" "cov" "N" "N" "2" "W" "O" 0 97.034321 97.38592
70 "cov.S.N.(2).W.O.0" "cov" "S" "N" "2" "W" "O" 0 95.091403 97.78151
71 "cov.L.N.(2).W.O.0" "cov" "L" "N" "2" "W" "O" 0 92.060364 96.88546
72 "cov.R.N.(2).W.O.0" "cov" "R" "N" "2" "W" "O" 0 96.875966 97.90964
73 "cov.N.N.(0.5).M.A.0" "cov" "N" "N" "0.5" "M" "A" 0 98.353604 97.74394
74 "cov.S.N.(0.5).M.A.0" "cov" "S" "N" "0.5" "M" "A" 0 99.059203 98.38345
75 "cov.L.N.(0.5).M.A.0" "cov" "L" "N" "0.5" "M" "A" 0 98.253760 98.42860
76 "cov.R.N.(0.5).M.A.0" "cov" "R" "N" "0.5" "M" "A" 0 99.364413 98.78046
77 "cov.N.N.(1).M.A.0" "cov" "N" "N" "1" "M" "A" 0 97.775846 97.78642
78 "cov.S.N.(1).M.A.0" "cov" "S" "N" "1" "M" "A" 0 97.071801 98.08670
79 "cov.L.N.(1).M.A.0" "cov" "L" "N" "1" "M" "A" 0 94.234980 97.54874
80 "cov.R.N.(1).M.A.0" "cov" "R" "N" "1" "M" "A" 0 97.897928 98.42809
81 "cov.N.N.(2).M.A.0" "cov" "N" "N" "2" "M" "A" 0 96.287285 97.47084
82 "cov.S.N.(2).M.A.0" "cov" "S" "N" "2" "M" "A" 0 93.173930 97.30847
83 "cov.L.N.(2).M.A.0" "cov" "L" "N" "2" "M" "A" 0 88.564227 96.12746
84 "cov.R.N.(2).M.A.0" "cov" "R" "N" "2" "M" "A" 0 95.024545 97.58280
85 "cov.N.N.(0.5).M.O.0" "cov" "N" "N" "0.5" "M" "O" 0 98.672516 97.03051
86 "cov.S.N.(0.5).M.O.0" "cov" "S" "N" "0.5" "M" "O" 0 99.202516 98.10736
87 "cov.L.N.(0.5).M.O.0" "cov" "L" "N" "0.5" "M" "O" 0 99.193914 98.52261
88 "cov.R.N.(0.5).M.O.0" "cov" "R" "N" "0.5" "M" "O" 0 99.816506 98.67027
89 "cov.N.N.(1).M.O.0" "cov" "N" "N" "1" "M" "O" 0 98.269870 97.28175
90 "cov.S.N.(1).M.O.0" "cov" "S" "N" "1" "M" "O" 0 98.372499 98.24648
91 "cov.L.N.(1).M.O.0" "cov" "L" "N" "1" "M" "O" 0 96.746131 98.24969
92 "cov.R.N.(1).M.O.0" "cov" "R" "N" "1" "M" "O" 0 99.399410 98.84289
93 "cov.N.N.(2).M.O.0" "cov" "N" "N" "2" "M" "O" 0 97.816897 97.45099
94 "cov.S.N.(2).M.O.0" "cov" "S" "N" "2" "M" "O" 0 96.077730 97.94307
95 "cov.L.N.(2).M.O.0" "cov" "L" "N" "2" "M" "O" 0 94.013772 97.41187
96 "cov.R.N.(2).M.O.0" "cov" "R" "N" "2" "M" "O" 0 98.076347 98.32182
97 "cov.N.Z.(0.5).W.A.0" "cov" "N" "Z" "0.5" "W" "A" 0 98.390983 98.00589
98 "cov.S.Z.(0.5).W.A.0" "cov" "S" "Z" "0.5" "W" "A" 0 98.865185 98.63202
99 "cov.L.Z.(0.5).W.A.0" "cov" "L" "Z" "0.5" "W" "A" 0 99.148798 98.64600
100 "cov.R.Z.(0.5).W.A.0" "cov" "R" "Z" "0.5" "W" "A" 0 99.922652 99.04527
101 "cov.N.Z.(1).W.A.0" "cov" "N" "Z" "1" "W" "A" 0 97.566645 97.91996
102 "cov.S.Z.(1).W.A.0" "cov" "S" "Z" "1" "W" "A" 0 96.941686 97.84661
103 "cov.L.Z.(1).W.A.0" "cov" "L" "Z" "1" "W" "A" 0 97.622889 97.98873
104 "cov.R.Z.(1).W.A.0" "cov" "R" "Z" "1" "W" "A" 0 99.932424 99.05171
105 "cov.N.Z.(2).W.A.0" "cov" "N" "Z" "2" "W" "A" 0 95.186308 97.40065
106 "cov.S.Z.(2).W.A.0" "cov" "S" "Z" "2" "W" "A" 0 93.499039 96.75354
107 "cov.L.Z.(2).W.A.0" "cov" "L" "Z" "2" "W" "A" 0 95.303521 97.21674
108 "cov.R.Z.(2).W.A.0" "cov" "R" "Z" "2" "W" "A" 0 99.920853 99.03500
109 "cov.N.Z.(0.5).W.O.0" "cov" "N" "Z" "0.5" "W" "O" 0 98.646244 97.26067
110 "cov.S.Z.(0.5).W.O.0" "cov" "S" "Z" "0.5" "W" "O" 0 99.075491 98.78759
111 "cov.L.Z.(0.5).W.O.0" "cov" "L" "Z" "0.5" "W" "O" 0 99.212498 98.72757
112 "cov.R.Z.(0.5).W.O.0" "cov" "R" "Z" "0.5" "W" "O" 0 99.926340 99.08809
113 "cov.N.Z.(1).W.O.0" "cov" "N" "Z" "1" "W" "O" 0 98.167693 97.44765
114 "cov.S.Z.(1).W.O.0" "cov" "S" "Z" "1" "W" "O" 0 98.007214 98.32746
115 "cov.L.Z.(1).W.O.0" "cov" "L" "Z" "1" "W" "O" 0 98.315291 98.26165
116 "cov.R.Z.(1).W.O.0" "cov" "R" "Z" "1" "W" "O" 0 99.929325 99.06642
117 "cov.N.Z.(2).W.O.0" "cov" "N" "Z" "2" "W" "O" 0 97.444889 97.52258
118 "cov.S.Z.(2).W.O.0" "cov" "S" "Z" "2" "W" "O" 0 96.525135 97.74588
119 "cov.L.Z.(2).W.O.0" "cov" "L" "Z" "2" "W" "O" 0 97.178317 97.82341
120 "cov.R.Z.(2).W.O.0" "cov" "R" "Z" "2" "W" "O" 0 99.918547 99.00397
121 "cov.N.Z.(0.5).M.A.0" "cov" "N" "Z" "0.5" "M" "A" 0 98.561729 98.04718
122 "cov.S.Z.(0.5).M.A.0" "cov" "S" "Z" "0.5" "M" "A" 0 99.347413 98.79667
123 "cov.L.Z.(0.5).M.A.0" "cov" "L" "Z" "0.5" "M" "A" 0 99.548780 98.80643
124 "cov.R.Z.(0.5).M.A.0" "cov" "R" "Z" "0.5" "M" "A" 0 99.925954 99.03979
125 "cov.N.Z.(1).M.A.0" "cov" "N" "Z" "1" "M" "A" 0 97.838027 97.99813
126 "cov.S.Z.(1).M.A.0" "cov" "S" "Z" "1" "M" "A" 0 97.927765 98.28235
127 "cov.L.Z.(1).M.A.0" "cov" "L" "Z" "1" "M" "A" 0 98.479790 98.27719
128 "cov.R.Z.(1).M.A.0" "cov" "R" "Z" "1" "M" "A" 0 99.932144 99.04192
129 "cov.N.Z.(2).M.A.0" "cov" "N" "Z" "2" "M" "A" 0 96.449676 97.58588
130 "cov.S.Z.(2).M.A.0" "cov" "S" "Z" "2" "M" "A" 0 95.053971 97.25150
131 "cov.L.Z.(2).M.A.0" "cov" "L" "Z" "2" "M" "A" 0 96.342020 97.49934
132 "cov.R.Z.(2).M.A.0" "cov" "R" "Z" "2" "M" "A" 0 99.924155 99.03629
133 "cov.N.Z.(0.5).M.O.0" "cov" "N" "Z" "0.5" "M" "O" 0 98.934446 97.50345
134 "cov.S.Z.(0.5).M.O.0" "cov" "S" "Z" "0.5" "M" "O" 0 99.447201 98.77610
135 "cov.L.Z.(0.5).M.O.0" "cov" "L" "Z" "0.5" "M" "O" 0 99.548925 98.79776
136 "cov.R.Z.(0.5).M.O.0" "cov" "R" "Z" "0.5" "M" "O" 0 99.911506 99.01148
137 "cov.N.Z.(1).M.O.0" "cov" "N" "Z" "1" "M" "O" 0 98.336645 97.76237
138 "cov.S.Z.(1).M.O.0" "cov" "S" "Z" "1" "M" "O" 0 98.743121 98.49744
139 "cov.L.Z.(1).M.O.0" "cov" "L" "Z" "1" "M" "O" 0 98.921648 98.40866
140 "cov.R.Z.(1).M.O.0" "cov" "R" "Z" "1" "M" "O" 0 99.924376 98.99646
141 "cov.N.Z.(2).M.O.0" "cov" "N" "Z" "2" "M" "O" 0 97.961179 97.93200
142 "cov.S.Z.(2).M.O.0" "cov" "S" "Z" "2" "M" "O" 0 97.467331 97.98495
143 "cov.L.Z.(2).M.O.0" "cov" "L" "Z" "2" "M" "O" 0 97.867797 97.98170
144 "cov.R.Z.(2).M.O.0" "cov" "R" "Z" "2" "M" "O" 0 99.921521 98.97848
145 "cov.N.S.(0.5).W.A.0" "cov" "N" "S" "0.5" "W" "A" 0 98.548104 97.67720
146 "cov.S.S.(0.5).W.A.0" "cov" "S" "S" "0.5" "W" "A" 0 99.494755 98.90155
147 "cov.L.S.(0.5).W.A.0" "cov" "L" "S" "0.5" "W" "A" 0 99.716356 99.00984
148 "cov.R.S.(0.5).W.A.0" "cov" "R" "S" "0.5" "W" "A" 0 99.926167 99.07923
149 "cov.N.S.(1).W.A.0" "cov" "N" "S" "1" "W" "A" 0 97.957627 97.76074
150 "cov.S.S.(1).W.A.0" "cov" "S" "S" "1" "W" "A" 0 99.172489 98.66408
151 "cov.L.S.(1).W.A.0" "cov" "L" "S" "1" "W" "A" 0 99.542037 98.81063
152 "cov.R.S.(1).W.A.0" "cov" "R" "S" "1" "W" "A" 0 99.932016 99.05220
153 "cov.N.S.(2).W.A.0" "cov" "N" "S" "2" "W" "A" 0 96.375652 97.53923
154 "cov.S.S.(2).W.A.0" "cov" "S" "S" "2" "W" "A" 0 98.447815 98.24101
155 "cov.L.S.(2).W.A.0" "cov" "L" "S" "2" "W" "A" 0 99.230166 98.46026
156 "cov.R.S.(2).W.A.0" "cov" "R" "S" "2" "W" "A" 0 99.915396 98.99458
157 "cov.N.S.(0.5).W.O.0" "cov" "N" "S" "0.5" "W" "O" 0 98.742125 97.09754
158 "cov.S.S.(0.5).W.O.0" "cov" "S" "S" "0.5" "W" "O" 0 99.513066 98.97254
159 "cov.L.S.(0.5).W.O.0" "cov" "L" "S" "0.5" "W" "O" 0 99.677868 99.03828
160 "cov.R.S.(0.5).W.O.0" "cov" "R" "S" "0.5" "W" "O" 0 99.931290 99.11773
161 "cov.N.S.(1).W.O.0" "cov" "N" "S" "1" "W" "O" 0 98.399660 97.23873
162 "cov.S.S.(1).W.O.0" "cov" "S" "S" "1" "W" "O" 0 99.315228 98.79834
163 "cov.L.S.(1).W.O.0" "cov" "L" "S" "1" "W" "O" 0 99.540941 98.82398
164 "cov.R.S.(1).W.O.0" "cov" "R" "S" "1" "W" "O" 0 99.923916 99.05321
165 "cov.N.S.(2).W.O.0" "cov" "N" "S" "2" "W" "O" 0 97.622161 97.38929
166 "cov.S.S.(2).W.O.0" "cov" "S" "S" "2" "W" "O" 0 98.925259 98.49754
167 "cov.L.S.(2).W.O.0" "cov" "L" "S" "2" "W" "O" 0 99.286087 98.53770
168 "cov.R.S.(2).W.O.0" "cov" "R" "S" "2" "W" "O" 0 99.897110 98.93558
169 "cov.N.S.(0.5).M.A.0" "cov" "N" "S" "0.5" "M" "A" 0 98.701598 97.76378
170 "cov.S.S.(0.5).M.A.0" "cov" "S" "S" "0.5" "M" "A" 0 99.568629 98.93746
171 "cov.L.S.(0.5).M.A.0" "cov" "L" "S" "0.5" "M" "A" 0 99.762354 99.03247
172 "cov.R.S.(0.5).M.A.0" "cov" "R" "S" "0.5" "M" "A" 0 99.913393 99.05786
173 "cov.N.S.(1).M.A.0" "cov" "N" "S" "1" "M" "A" 0 98.245765 97.85849
174 "cov.S.S.(1).M.A.0" "cov" "S" "S" "1" "M" "A" 0 99.406292 98.81072
175 "cov.L.S.(1).M.A.0" "cov" "L" "S" "1" "M" "A" 0 99.669526 98.90539
176 "cov.R.S.(1).M.A.0" "cov" "R" "S" "1" "M" "A" 0 99.933642 99.05370
177 "cov.N.S.(2).M.A.0" "cov" "N" "S" "2" "M" "A" 0 97.125411 97.66183
178 "cov.S.S.(2).M.A.0" "cov" "S" "S" "2" "M" "A" 0 98.824052 98.45366
179 "cov.L.S.(2).M.A.0" "cov" "L" "S" "2" "M" "A" 0 99.413336 98.59541
180 "cov.R.S.(2).M.A.0" "cov" "R" "S" "2" "M" "A" 0 99.928594 99.01137
181 "cov.N.S.(0.5).M.O.0" "cov" "N" "S" "0.5" "M" "O" 0 98.829544 97.08820
182 "cov.S.S.(0.5).M.O.0" "cov" "S" "S" "0.5" "M" "O" 0 99.445500 98.46554
183 "cov.L.S.(0.5).M.O.0" "cov" "L" "S" "0.5" "M" "O" 0 99.662530 98.93874
184 "cov.R.S.(0.5).M.O.0" "cov" "R" "S" "0.5" "M" "O" 0 99.904590 98.96632
185 "cov.N.S.(1).M.O.0" "cov" "N" "S" "1" "M" "O" 0 98.606778 97.35125
186 "cov.S.S.(1).M.O.0" "cov" "S" "S" "1" "M" "O" 0 99.414148 98.70289
187 "cov.L.S.(1).M.O.0" "cov" "L" "S" "1" "M" "O" 0 99.609607 98.84027
188 "cov.R.S.(1).M.O.0" "cov" "R" "S" "1" "M" "O" 0 99.926203 99.02153
189 "cov.N.S.(2).M.O.0" "cov" "N" "S" "2" "M" "O" 0 98.148726 97.66501
190 "cov.S.S.(2).M.O.0" "cov" "S" "S" "2" "M" "O" 0 99.166856 98.52330
191 "cov.L.S.(2).M.O.0" "cov" "L" "S" "2" "M" "O" 0 99.409357 98.60118
192 "cov.R.S.(2).M.O.0" "cov" "R" "S" "2" "M" "O" 0 99.912525 98.93788
193 "cov.N.T.(0.5).W.A.1000" "cov" "N" "T" "0.5" "W" "A" 250 97.623424 96.17684
194 "cov.S.T.(0.5).W.A.1000" "cov" "S" "T" "0.5" "W" "A" 250 96.968822 97.21123
195 "cov.L.T.(0.5).W.A.1000" "cov" "L" "T" "0.5" "W" "A" 250 94.118041 97.16175
196 "cov.R.T.(0.5).W.A.1000" "cov" "R" "T" "0.5" "W" "A" 250 96.962063 98.20817
197 "cov.N.T.(1).W.A.1000" "cov" "N" "T" "1" "W" "A" 250 97.678673 96.63703
198 "cov.S.T.(1).W.A.1000" "cov" "S" "T" "1" "W" "A" 250 92.837246 96.67305
199 "cov.L.T.(1).W.A.1000" "cov" "L" "T" "1" "W" "A" 250 86.842651 95.96396
200 "cov.R.T.(1).W.A.1000" "cov" "R" "T" "1" "W" "A" 250 92.026571 97.12640
201 "cov.N.T.(2).W.A.1000" "cov" "N" "T" "2" "W" "A" 250 96.497887 96.80273
202 "cov.S.T.(2).W.A.1000" "cov" "S" "T" "2" "W" "A" 250 88.256180 96.02534
203 "cov.L.T.(2).W.A.1000" "cov" "L" "T" "2" "W" "A" 250 79.378585 93.45895
204 "cov.R.T.(2).W.A.1000" "cov" "R" "T" "2" "W" "A" 250 85.701191 95.17236
205 "cov.N.T.(0.5).W.O.1000" "cov" "N" "T" "0.5" "W" "O" 250 97.923211 95.93377
206 "cov.S.T.(0.5).W.O.1000" "cov" "S" "T" "0.5" "W" "O" 250 98.297609 97.60668
207 "cov.L.T.(0.5).W.O.1000" "cov" "L" "T" "0.5" "W" "O" 250 95.969965 98.07651
208 "cov.R.T.(0.5).W.O.1000" "cov" "R" "T" "0.5" "W" "O" 250 98.548876 98.58025
209 "cov.N.T.(1).W.O.1000" "cov" "N" "T" "1" "W" "O" 250 98.125242 96.53599
210 "cov.S.T.(1).W.O.1000" "cov" "S" "T" "1" "W" "O" 250 95.146698 97.32314
211 "cov.L.T.(1).W.O.1000" "cov" "L" "T" "1" "W" "O" 250 89.805714 96.62856
212 "cov.R.T.(1).W.O.1000" "cov" "R" "T" "1" "W" "O" 250 94.141250 97.68591
213 "cov.N.T.(2).W.O.1000" "cov" "N" "T" "2" "W" "O" 250 97.785721 96.93733
214 "cov.S.T.(2).W.O.1000" "cov" "S" "T" "2" "W" "O" 250 90.803213 96.64123
215 "cov.L.T.(2).W.O.1000" "cov" "L" "T" "2" "W" "O" 250 82.703010 94.23451
216 "cov.R.T.(2).W.O.1000" "cov" "R" "T" "2" "W" "O" 250 88.969872 96.04487
217 "cov.N.T.(0.5).M.A.1000" "cov" "N" "T" "0.5" "M" "A" 250 97.616632 95.81532
218 "cov.S.T.(0.5).M.A.1000" "cov" "S" "T" "0.5" "M" "A" 250 98.511781 97.49492
219 "cov.L.T.(0.5).M.A.1000" "cov" "L" "T" "0.5" "M" "A" 250 95.700336 97.59543
220 "cov.R.T.(0.5).M.A.1000" "cov" "R" "T" "0.5" "M" "A" 250 98.072659 98.43825
221 "cov.N.T.(1).M.A.1000" "cov" "N" "T" "1" "M" "A" 250 97.850691 96.43991
222 "cov.S.T.(1).M.A.1000" "cov" "S" "T" "1" "M" "A" 250 94.498546 96.98900
223 "cov.L.T.(1).M.A.1000" "cov" "L" "T" "1" "M" "A" 250 89.190965 96.57374
224 "cov.R.T.(1).M.A.1000" "cov" "R" "T" "1" "M" "A" 250 93.777743 97.58721
225 "cov.N.T.(2).M.A.1000" "cov" "N" "T" "2" "M" "A" 250 97.282132 96.77828
226 "cov.S.T.(2).M.A.1000" "cov" "S" "T" "2" "M" "A" 250 89.672802 96.51515
227 "cov.L.T.(2).M.A.1000" "cov" "L" "T" "2" "M" "A" 250 81.545301 94.02312
228 "cov.R.T.(2).M.A.1000" "cov" "R" "T" "2" "M" "A" 250 87.603948 95.88414
229 "cov.N.T.(0.5).M.O.1000" "cov" "N" "T" "0.5" "M" "O" 250 97.752182 94.93840
230 "cov.S.T.(0.5).M.O.1000" "cov" "S" "T" "0.5" "M" "O" 250 98.964314 97.43186
231 "cov.L.T.(0.5).M.O.1000" "cov" "L" "T" "0.5" "M" "O" 250 98.302456 97.87868
232 "cov.R.T.(0.5).M.O.1000" "cov" "R" "T" "0.5" "M" "O" 250 99.573086 98.28079
233 "cov.N.T.(1).M.O.1000" "cov" "N" "T" "1" "M" "O" 250 97.975822 95.63901
234 "cov.S.T.(1).M.O.1000" "cov" "S" "T" "1" "M" "O" 250 97.385270 97.59817
235 "cov.L.T.(1).M.O.1000" "cov" "L" "T" "1" "M" "O" 250 94.729309 97.61396
236 "cov.R.T.(1).M.O.1000" "cov" "R" "T" "1" "M" "O" 250 97.459686 98.19671
237 "cov.N.T.(2).M.O.1000" "cov" "N" "T" "2" "M" "O" 250 97.917020 96.35484
238 "cov.S.T.(2).M.O.1000" "cov" "S" "T" "2" "M" "O" 250 94.013276 97.10826
239 "cov.L.T.(2).M.O.1000" "cov" "L" "T" "2" "M" "O" 250 87.534340 95.79979
240 "cov.R.T.(2).M.O.1000" "cov" "R" "T" "2" "M" "O" 250 92.585653 97.10864
241 "cov.N.N.(0.5).W.A.1000" "cov" "N" "N" "0.5" "W" "A" 250 98.217328 97.68558
242 "cov.S.N.(0.5).W.A.1000" "cov" "S" "N" "0.5" "W" "A" 250 98.435532 98.12863
243 "cov.L.N.(0.5).W.A.1000" "cov" "L" "N" "0.5" "W" "A" 250 96.751608 98.24514
244 "cov.R.N.(0.5).W.A.1000" "cov" "R" "N" "0.5" "W" "A" 250 99.016008 98.75179
245 "cov.N.N.(1).W.A.1000" "cov" "N" "N" "1" "W" "A" 250 97.372194 97.65059
246 "cov.S.N.(1).W.A.1000" "cov" "S" "N" "1" "W" "A" 250 95.554804 97.72586
247 "cov.L.N.(1).W.A.1000" "cov" "L" "N" "1" "W" "A" 250 92.469042 97.10829
248 "cov.R.N.(1).W.A.1000" "cov" "R" "N" "1" "W" "A" 250 96.874179 98.17676
249 "cov.N.N.(2).W.A.1000" "cov" "N" "N" "2" "W" "A" 250 95.028726 97.20319
250 "cov.S.N.(2).W.A.1000" "cov" "S" "N" "2" "W" "A" 250 91.855355 96.95891
251 "cov.L.N.(2).W.A.1000" "cov" "L" "N" "2" "W" "A" 250 86.859861 95.70797
252 "cov.R.N.(2).W.A.1000" "cov" "R" "N" "2" "W" "A" 250 93.944649 97.29267
253 "cov.N.N.(0.5).W.O.1000" "cov" "N" "N" "0.5" "W" "O" 250 98.535802 97.30506
254 "cov.S.N.(0.5).W.O.1000" "cov" "S" "N" "0.5" "W" "O" 250 98.864437 98.13318
255 "cov.L.N.(0.5).W.O.1000" "cov" "L" "N" "0.5" "W" "O" 250 97.848682 98.58375
256 "cov.R.N.(0.5).W.O.1000" "cov" "R" "N" "0.5" "W" "O" 250 99.505350 98.94338
257 "cov.N.N.(1).W.O.1000" "cov" "N" "N" "1" "W" "O" 250 98.153019 97.47204
258 "cov.S.N.(1).W.O.1000" "cov" "S" "N" "1" "W" "O" 250 97.324276 98.20114
259 "cov.L.N.(1).W.O.1000" "cov" "L" "N" "1" "W" "O" 250 95.130676 97.79346
260 "cov.R.N.(1).W.O.1000" "cov" "R" "N" "1" "W" "O" 250 98.605694 98.58289
261 "cov.N.N.(2).W.O.1000" "cov" "N" "N" "2" "W" "O" 250 97.034321 97.38592
262 "cov.S.N.(2).W.O.1000" "cov" "S" "N" "2" "W" "O" 250 95.091403 97.78151
263 "cov.L.N.(2).W.O.1000" "cov" "L" "N" "2" "W" "O" 250 92.060364 96.88546
264 "cov.R.N.(2).W.O.1000" "cov" "R" "N" "2" "W" "O" 250 96.875966 97.90964
265 "cov.N.N.(0.5).M.A.1000" "cov" "N" "N" "0.5" "M" "A" 250 98.353604 97.74394
266 "cov.S.N.(0.5).M.A.1000" "cov" "S" "N" "0.5" "M" "A" 250 99.059203 98.38345
267 "cov.L.N.(0.5).M.A.1000" "cov" "L" "N" "0.5" "M" "A" 250 98.253760 98.42860
268 "cov.R.N.(0.5).M.A.1000" "cov" "R" "N" "0.5" "M" "A" 250 99.364413 98.78046
269 "cov.N.N.(1).M.A.1000" "cov" "N" "N" "1" "M" "A" 250 97.775846 97.78642
270 "cov.S.N.(1).M.A.1000" "cov" "S" "N" "1" "M" "A" 250 97.071801 98.08670
271 "cov.L.N.(1).M.A.1000" "cov" "L" "N" "1" "M" "A" 250 94.234980 97.54874
272 "cov.R.N.(1).M.A.1000" "cov" "R" "N" "1" "M" "A" 250 97.897928 98.42809
273 "cov.N.N.(2).M.A.1000" "cov" "N" "N" "2" "M" "A" 250 96.287285 97.47084
274 "cov.S.N.(2).M.A.1000" "cov" "S" "N" "2" "M" "A" 250 93.173930 97.30847
275 "cov.L.N.(2).M.A.1000" "cov" "L" "N" "2" "M" "A" 250 88.564227 96.12746
276 "cov.R.N.(2).M.A.1000" "cov" "R" "N" "2" "M" "A" 250 95.024545 97.58280
277 "cov.N.N.(0.5).M.O.1000" "cov" "N" "N" "0.5" "M" "O" 250 98.672516 97.03051
278 "cov.S.N.(0.5).M.O.1000" "cov" "S" "N" "0.5" "M" "O" 250 99.202516 98.10736
279 "cov.L.N.(0.5).M.O.1000" "cov" "L" "N" "0.5" "M" "O" 250 99.193914 98.52261
280 "cov.R.N.(0.5).M.O.1000" "cov" "R" "N" "0.5" "M" "O" 250 99.816506 98.67027
281 "cov.N.N.(1).M.O.1000" "cov" "N" "N" "1" "M" "O" 250 98.269870 97.28175
282 "cov.S.N.(1).M.O.1000" "cov" "S" "N" "1" "M" "O" 250 98.372499 98.24648
283 "cov.L.N.(1).M.O.1000" "cov" "L" "N" "1" "M" "O" 250 96.746131 98.24969
284 "cov.R.N.(1).M.O.1000" "cov" "R" "N" "1" "M" "O" 250 99.399410 98.84289
285 "cov.N.N.(2).M.O.1000" "cov" "N" "N" "2" "M" "O" 250 97.816897 97.45099
286 "cov.S.N.(2).M.O.1000" "cov" "S" "N" "2" "M" "O" 250 96.077730 97.94307
287 "cov.L.N.(2).M.O.1000" "cov" "L" "N" "2" "M" "O" 250 94.013772 97.41187
288 "cov.R.N.(2).M.O.1000" "cov" "R" "N" "2" "M" "O" 250 98.076347 98.32182
289 "cov.N.Z.(0.5).W.A.1000" "cov" "N" "Z" "0.5" "W" "A" 250 98.390983 98.00589
290 "cov.S.Z.(0.5).W.A.1000" "cov" "S" "Z" "0.5" "W" "A" 250 98.865185 98.63202
291 "cov.L.Z.(0.5).W.A.1000" "cov" "L" "Z" "0.5" "W" "A" 250 99.148798 98.64600
292 "cov.R.Z.(0.5).W.A.1000" "cov" "R" "Z" "0.5" "W" "A" 250 99.922652 99.04527
293 "cov.N.Z.(1).W.A.1000" "cov" "N" "Z" "1" "W" "A" 250 97.566645 97.91996
294 "cov.S.Z.(1).W.A.1000" "cov" "S" "Z" "1" "W" "A" 250 96.941686 97.84661
295 "cov.L.Z.(1).W.A.1000" "cov" "L" "Z" "1" "W" "A" 250 97.622889 97.98873
296 "cov.R.Z.(1).W.A.1000" "cov" "R" "Z" "1" "W" "A" 250 99.932424 99.05171
297 "cov.N.Z.(2).W.A.1000" "cov" "N" "Z" "2" "W" "A" 250 95.186308 97.40065
298 "cov.S.Z.(2).W.A.1000" "cov" "S" "Z" "2" "W" "A" 250 93.499039 96.75354
299 "cov.L.Z.(2).W.A.1000" "cov" "L" "Z" "2" "W" "A" 250 95.303521 97.21674
300 "cov.R.Z.(2).W.A.1000" "cov" "R" "Z" "2" "W" "A" 250 99.920853 99.03500
301 "cov.N.Z.(0.5).W.O.1000" "cov" "N" "Z" "0.5" "W" "O" 250 98.646244 97.26067
302 "cov.S.Z.(0.5).W.O.1000" "cov" "S" "Z" "0.5" "W" "O" 250 99.075491 98.78759
303 "cov.L.Z.(0.5).W.O.1000" "cov" "L" "Z" "0.5" "W" "O" 250 99.212498 98.72757
304 "cov.R.Z.(0.5).W.O.1000" "cov" "R" "Z" "0.5" "W" "O" 250 99.926340 99.08809
305 "cov.N.Z.(1).W.O.1000" "cov" "N" "Z" "1" "W" "O" 250 98.167693 97.44765
306 "cov.S.Z.(1).W.O.1000" "cov" "S" "Z" "1" "W" "O" 250 98.007214 98.32746
307 "cov.L.Z.(1).W.O.1000" "cov" "L" "Z" "1" "W" "O" 250 98.315291 98.26165
308 "cov.R.Z.(1).W.O.1000" "cov" "R" "Z" "1" "W" "O" 250 99.929325 99.06642
309 "cov.N.Z.(2).W.O.1000" "cov" "N" "Z" "2" "W" "O" 250 97.444889 97.52258
310 "cov.S.Z.(2).W.O.1000" "cov" "S" "Z" "2" "W" "O" 250 96.525135 97.74588
311 "cov.L.Z.(2).W.O.1000" "cov" "L" "Z" "2" "W" "O" 250 97.178317 97.82341
312 "cov.R.Z.(2).W.O.1000" "cov" "R" "Z" "2" "W" "O" 250 99.918547 99.00397
313 "cov.N.Z.(0.5).M.A.1000" "cov" "N" "Z" "0.5" "M" "A" 250 98.561729 98.04718
314 "cov.S.Z.(0.5).M.A.1000" "cov" "S" "Z" "0.5" "M" "A" 250 99.347413 98.79667
315 "cov.L.Z.(0.5).M.A.1000" "cov" "L" "Z" "0.5" "M" "A" 250 99.548780 98.80643
316 "cov.R.Z.(0.5).M.A.1000" "cov" "R" "Z" "0.5" "M" "A" 250 99.925954 99.03979
317 "cov.N.Z.(1).M.A.1000" "cov" "N" "Z" "1" "M" "A" 250 97.838027 97.99813
318 "cov.S.Z.(1).M.A.1000" "cov" "S" "Z" "1" "M" "A" 250 97.927765 98.28235
319 "cov.L.Z.(1).M.A.1000" "cov" "L" "Z" "1" "M" "A" 250 98.479790 98.27719
320 "cov.R.Z.(1).M.A.1000" "cov" "R" "Z" "1" "M" "A" 250 99.932144 99.04192
321 "cov.N.Z.(2).M.A.1000" "cov" "N" "Z" "2" "M" "A" 250 96.449676 97.58588
322 "cov.S.Z.(2).M.A.1000" "cov" "S" "Z" "2" "M" "A" 250 95.053971 97.25150
323 "cov.L.Z.(2).M.A.1000" "cov" "L" "Z" "2" "M" "A" 250 96.342020 97.49934
324 "cov.R.Z.(2).M.A.1000" "cov" "R" "Z" "2" "M" "A" 250 99.924155 99.03629
325 "cov.N.Z.(0.5).M.O.1000" "cov" "N" "Z" "0.5" "M" "O" 250 98.934446 97.50345
326 "cov.S.Z.(0.5).M.O.1000" "cov" "S" "Z" "0.5" "M" "O" 250 99.447201 98.77610
327 "cov.L.Z.(0.5).M.O.1000" "cov" "L" "Z" "0.5" "M" "O" 250 99.548925 98.79776
328 "cov.R.Z.(0.5).M.O.1000" "cov" "R" "Z" "0.5" "M" "O" 250 99.911506 99.01148
329 "cov.N.Z.(1).M.O.1000" "cov" "N" "Z" "1" "M" "O" 250 98.336645 97.76237
330 "cov.S.Z.(1).M.O.1000" "cov" "S" "Z" "1" "M" "O" 250 98.743121 98.49744
331 "cov.L.Z.(1).M.O.1000" "cov" "L" "Z" "1" "M" "O" 250 98.921648 98.40866
332 "cov.R.Z.(1).M.O.1000" "cov" "R" "Z" "1" "M" "O" 250 99.924376 98.99646
333 "cov.N.Z.(2).M.O.1000" "cov" "N" "Z" "2" "M" "O" 250 97.961179 97.93200
334 "cov.S.Z.(2).M.O.1000" "cov" "S" "Z" "2" "M" "O" 250 97.467331 97.98495
335 "cov.L.Z.(2).M.O.1000" "cov" "L" "Z" "2" "M" "O" 250 97.867797 97.98170
336 "cov.R.Z.(2).M.O.1000" "cov" "R" "Z" "2" "M" "O" 250 99.921521 98.97848
337 "cov.N.S.(0.5).W.A.1000" "cov" "N" "S" "0.5" "W" "A" 250 98.548104 97.67720
338 "cov.S.S.(0.5).W.A.1000" "cov" "S" "S" "0.5" "W" "A" 250 99.494755 98.90155
339 "cov.L.S.(0.5).W.A.1000" "cov" "L" "S" "0.5" "W" "A" 250 99.716356 99.00984
340 "cov.R.S.(0.5).W.A.1000" "cov" "R" "S" "0.5" "W" "A" 250 99.926167 99.07923
341 "cov.N.S.(1).W.A.1000" "cov" "N" "S" "1" "W" "A" 250 97.957627 97.76074
342 "cov.S.S.(1).W.A.1000" "cov" "S" "S" "1" "W" "A" 250 99.172489 98.66408
343 "cov.L.S.(1).W.A.1000" "cov" "L" "S" "1" "W" "A" 250 99.542037 98.81063
344 "cov.R.S.(1).W.A.1000" "cov" "R" "S" "1" "W" "A" 250 99.932016 99.05220
345 "cov.N.S.(2).W.A.1000" "cov" "N" "S" "2" "W" "A" 250 96.375652 97.53923
346 "cov.S.S.(2).W.A.1000" "cov" "S" "S" "2" "W" "A" 250 98.447815 98.24101
347 "cov.L.S.(2).W.A.1000" "cov" "L" "S" "2" "W" "A" 250 99.230166 98.46026
348 "cov.R.S.(2).W.A.1000" "cov" "R" "S" "2" "W" "A" 250 99.915396 98.99458
349 "cov.N.S.(0.5).W.O.1000" "cov" "N" "S" "0.5" "W" "O" 250 98.742125 97.09754
350 "cov.S.S.(0.5).W.O.1000" "cov" "S" "S" "0.5" "W" "O" 250 99.513066 98.97254
351 "cov.L.S.(0.5).W.O.1000" "cov" "L" "S" "0.5" "W" "O" 250 99.677868 99.03828
352 "cov.R.S.(0.5).W.O.1000" "cov" "R" "S" "0.5" "W" "O" 250 99.931290 99.11773
353 "cov.N.S.(1).W.O.1000" "cov" "N" "S" "1" "W" "O" 250 98.399660 97.23873
354 "cov.S.S.(1).W.O.1000" "cov" "S" "S" "1" "W" "O" 250 99.315228 98.79834
355 "cov.L.S.(1).W.O.1000" "cov" "L" "S" "1" "W" "O" 250 99.540941 98.82398
356 "cov.R.S.(1).W.O.1000" "cov" "R" "S" "1" "W" "O" 250 99.923916 99.05321
357 "cov.N.S.(2).W.O.1000" "cov" "N" "S" "2" "W" "O" 250 97.622161 97.38929
358 "cov.S.S.(2).W.O.1000" "cov" "S" "S" "2" "W" "O" 250 98.925259 98.49754
359 "cov.L.S.(2).W.O.1000" "cov" "L" "S" "2" "W" "O" 250 99.286087 98.53770
360 "cov.R.S.(2).W.O.1000" "cov" "R" "S" "2" "W" "O" 250 99.897110 98.93558
361 "cov.N.S.(0.5).M.A.1000" "cov" "N" "S" "0.5" "M" "A" 250 98.701598 97.76378
362 "cov.S.S.(0.5).M.A.1000" "cov" "S" "S" "0.5" "M" "A" 250 99.568629 98.93746
363 "cov.L.S.(0.5).M.A.1000" "cov" "L" "S" "0.5" "M" "A" 250 99.762354 99.03247
364 "cov.R.S.(0.5).M.A.1000" "cov" "R" "S" "0.5" "M" "A" 250 99.913393 99.05786
365 "cov.N.S.(1).M.A.1000" "cov" "N" "S" "1" "M" "A" 250 98.245765 97.85849
366 "cov.S.S.(1).M.A.1000" "cov" "S" "S" "1" "M" "A" 250 99.406292 98.81072
367 "cov.L.S.(1).M.A.1000" "cov" "L" "S" "1" "M" "A" 250 99.669526 98.90539
368 "cov.R.S.(1).M.A.1000" "cov" "R" "S" "1" "M" "A" 250 99.933642 99.05370
369 "cov.N.S.(2).M.A.1000" "cov" "N" "S" "2" "M" "A" 250 97.125411 97.66183
370 "cov.S.S.(2).M.A.1000" "cov" "S" "S" "2" "M" "A" 250 98.824052 98.45366
371 "cov.L.S.(2).M.A.1000" "cov" "L" "S" "2" "M" "A" 250 99.413336 98.59541
372 "cov.R.S.(2).M.A.1000" "cov" "R" "S" "2" "M" "A" 250 99.928594 99.01137
373 "cov.N.S.(0.5).M.O.1000" "cov" "N" "S" "0.5" "M" "O" 250 98.829544 97.08820
374 "cov.S.S.(0.5).M.O.1000" "cov" "S" "S" "0.5" "M" "O" 250 99.445500 98.46554
375 "cov.L.S.(0.5).M.O.1000" "cov" "L" "S" "0.5" "M" "O" 250 99.662530 98.93874
376 "cov.R.S.(0.5).M.O.1000" "cov" "R" "S" "0.5" "M" "O" 250 99.904590 98.96632
377 "cov.N.S.(1).M.O.1000" "cov" "N" "S" "1" "M" "O" 250 98.606778 97.35125
378 "cov.S.S.(1).M.O.1000" "cov" "S" "S" "1" "M" "O" 250 99.414148 98.70289
379 "cov.L.S.(1).M.O.1000" "cov" "L" "S" "1" "M" "O" 250 99.609607 98.84027
380 "cov.R.S.(1).M.O.1000" "cov" "R" "S" "1" "M" "O" 250 99.926203 99.02153
381 "cov.N.S.(2).M.O.1000" "cov" "N" "S" "2" "M" "O" 250 98.148726 97.66501
382 "cov.S.S.(2).M.O.1000" "cov" "S" "S" "2" "M" "O" 250 99.166856 98.52330
383 "cov.L.S.(2).M.O.1000" "cov" "L" "S" "2" "M" "O" 250 99.409357 98.60118
384 "cov.R.S.(2).M.O.1000" "cov" "R" "S" "2" "M" "O" 250 99.912525 98.93788
385 "soai.N.T.(0.5).W.A.0" "soai" "N" "T" "0.5" "W" "A" 0 99.071353 98.40018
386 "soai.S.T.(0.5).W.A.0" "soai" "S" "T" "0.5" "W" "A" 0 98.228356 97.93140
387 "soai.L.T.(0.5).W.A.0" "soai" "L" "T" "0.5" "W" "A" 0 97.566351 97.85122
388 "soai.R.T.(0.5).W.A.0" "soai" "R" "T" "0.5" "W" "A" 0 95.110133 96.81480
389 "soai.N.T.(1).W.A.0" "soai" "N" "T" "1" "W" "A" 0 99.387358 98.70853
390 "soai.S.T.(1).W.A.0" "soai" "S" "T" "1" "W" "A" 0 99.011150 98.38114
391 "soai.L.T.(1).W.A.0" "soai" "L" "T" "1" "W" "A" 0 98.641587 98.26464
392 "soai.R.T.(1).W.A.0" "soai" "R" "T" "1" "W" "A" 0 96.993383 97.52172
393 "soai.N.T.(2).W.A.0" "soai" "N" "T" "2" "W" "A" 0 99.520681 98.85843
394 "soai.S.T.(2).W.A.0" "soai" "S" "T" "2" "W" "A" 0 99.341818 98.60512
395 "soai.L.T.(2).W.A.0" "soai" "L" "T" "2" "W" "A" 0 99.069964 98.47280
396 "soai.R.T.(2).W.A.0" "soai" "R" "T" "2" "W" "A" 0 97.894081 97.85446
397 "soai.N.T.(0.5).W.O.0" "soai" "N" "T" "0.5" "W" "O" 0 99.313872 98.43395
398 "soai.S.T.(0.5).W.O.0" "soai" "S" "T" "0.5" "W" "O" 0 98.098120 97.84715
399 "soai.L.T.(0.5).W.O.0" "soai" "L" "T" "0.5" "W" "O" 0 97.387008 97.76243
400 "soai.R.T.(0.5).W.O.0" "soai" "R" "T" "0.5" "W" "O" 0 94.572159 96.60523
401 "soai.N.T.(1).W.O.0" "soai" "N" "T" "1" "W" "O" 0 99.651665 98.79357
402 "soai.S.T.(1).W.O.0" "soai" "S" "T" "1" "W" "O" 0 99.034845 98.36232
403 "soai.L.T.(1).W.O.0" "soai" "L" "T" "1" "W" "O" 0 98.530099 98.22575
404 "soai.R.T.(1).W.O.0" "soai" "R" "T" "1" "W" "O" 0 96.720214 97.42458
405 "soai.N.T.(2).W.O.0" "soai" "N" "T" "2" "W" "O" 0 99.779097 98.97513
406 "soai.S.T.(2).W.O.0" "soai" "S" "T" "2" "W" "O" 0 99.336643 98.60953
407 "soai.L.T.(2).W.O.0" "soai" "L" "T" "2" "W" "O" 0 98.986730 98.44925
408 "soai.R.T.(2).W.O.0" "soai" "R" "T" "2" "W" "O" 0 97.734264 97.79096
409 "soai.N.T.(0.5).M.A.0" "soai" "N" "T" "0.5" "M" "A" 0 98.952460 98.25279
410 "soai.S.T.(0.5).M.A.0" "soai" "S" "T" "0.5" "M" "A" 0 96.459426 97.25897
411 "soai.L.T.(0.5).M.A.0" "soai" "L" "T" "0.5" "M" "A" 0 95.508071 97.14924
412 "soai.R.T.(0.5).M.A.0" "soai" "R" "T" "0.5" "M" "A" 0 92.366501 95.61115
413 "soai.N.T.(1).M.A.0" "soai" "N" "T" "1" "M" "A" 0 99.376758 98.64414
414 "soai.S.T.(1).M.A.0" "soai" "S" "T" "1" "M" "A" 0 98.088931 97.85285
415 "soai.L.T.(1).M.A.0" "soai" "L" "T" "1" "M" "A" 0 97.310341 97.74577
416 "soai.R.T.(1).M.A.0" "soai" "R" "T" "1" "M" "A" 0 95.434311 96.86126
417 "soai.N.T.(2).M.A.0" "soai" "N" "T" "2" "M" "A" 0 99.557371 98.82711
418 "soai.S.T.(2).M.A.0" "soai" "S" "T" "2" "M" "A" 0 98.761552 98.21915
419 "soai.L.T.(2).M.A.0" "soai" "L" "T" "2" "M" "A" 0 98.222306 98.07259
420 "soai.R.T.(2).M.A.0" "soai" "R" "T" "2" "M" "A" 0 96.890577 97.39915
421 "soai.N.T.(0.5).M.O.0" "soai" "N" "T" "0.5" "M" "O" 0 98.924202 98.05853
422 "soai.S.T.(0.5).M.O.0" "soai" "S" "T" "0.5" "M" "O" 0 96.127818 97.00747
423 "soai.L.T.(0.5).M.O.0" "soai" "L" "T" "0.5" "M" "O" 0 95.159923 96.89105
424 "soai.R.T.(0.5).M.O.0" "soai" "R" "T" "0.5" "M" "O" 0 90.177958 94.70662
425 "soai.N.T.(1).M.O.0" "soai" "N" "T" "1" "M" "O" 0 99.469344 98.56752
426 "soai.S.T.(1).M.O.0" "soai" "S" "T" "1" "M" "O" 0 98.094867 97.77802
427 "soai.L.T.(1).M.O.0" "soai" "L" "T" "1" "M" "O" 0 97.191037 97.67274
428 "soai.R.T.(1).M.O.0" "soai" "R" "T" "1" "M" "O" 0 94.281983 96.44433
429 "soai.N.T.(2).M.O.0" "soai" "N" "T" "2" "M" "O" 0 99.739857 98.84108
430 "soai.S.T.(2).M.O.0" "soai" "S" "T" "2" "M" "O" 0 98.931214 98.27786
431 "soai.L.T.(2).M.O.0" "soai" "L" "T" "2" "M" "O" 0 98.279863 98.09340
432 "soai.R.T.(2).M.O.0" "soai" "R" "T" "2" "M" "O" 0 96.342374 97.21101
433 "soai.N.N.(0.5).W.A.0" "soai" "N" "N" "0.5" "W" "A" 0 98.547702 98.11511
434 "soai.S.N.(0.5).W.A.0" "soai" "S" "N" "0.5" "W" "A" 0 99.714612 98.86513
435 "soai.L.N.(0.5).W.A.0" "soai" "L" "N" "0.5" "W" "A" 0 99.884966 98.94914
436 "soai.R.N.(0.5).W.A.0" "soai" "R" "N" "0.5" "W" "A" 0 99.828111 98.87686
437 "soai.N.N.(1).W.A.0" "soai" "N" "N" "1" "W" "A" 0 99.055898 98.45853
438 "soai.S.N.(1).W.A.0" "soai" "S" "N" "1" "W" "A" 0 99.796762 98.93009
439 "soai.L.N.(1).W.A.0" "soai" "L" "N" "1" "W" "A" 0 99.914557 98.99098
440 "soai.R.N.(1).W.A.0" "soai" "R" "N" "1" "W" "A" 0 99.872962 98.91882
441 "soai.N.N.(2).W.A.0" "soai" "N" "N" "2" "W" "A" 0 99.300328 98.65108
442 "soai.S.N.(2).W.A.0" "soai" "S" "N" "2" "W" "A" 0 99.837873 98.95644
443 "soai.L.N.(2).W.A.0" "soai" "L" "N" "2" "W" "A" 0 99.924806 99.00041
444 "soai.R.N.(2).W.A.0" "soai" "R" "N" "2" "W" "A" 0 99.888737 98.93601
445 "soai.N.N.(0.5).W.O.0" "soai" "N" "N" "0.5" "W" "O" 0 99.189773 98.22916
446 "soai.S.N.(0.5).W.O.0" "soai" "S" "N" "0.5" "W" "O" 0 99.816398 98.88939
447 "soai.L.N.(0.5).W.O.0" "soai" "L" "N" "0.5" "W" "O" 0 99.919463 98.99419
448 "soai.R.N.(0.5).W.O.0" "soai" "R" "N" "0.5" "W" "O" 0 99.865235 98.96307
449 "soai.N.N.(1).W.O.0" "soai" "N" "N" "1" "W" "O" 0 99.552296 98.65838
450 "soai.S.N.(1).W.O.0" "soai" "S" "N" "1" "W" "O" 0 99.878284 98.94961
451 "soai.L.N.(1).W.O.0" "soai" "L" "N" "1" "W" "O" 0 99.934029 99.02398
452 "soai.R.N.(1).W.O.0" "soai" "R" "N" "1" "W" "O" 0 99.887441 98.96299
453 "soai.N.N.(2).W.O.0" "soai" "N" "N" "2" "W" "O" 0 99.701741 98.86663
454 "soai.S.N.(2).W.O.0" "soai" "S" "N" "2" "W" "O" 0 99.901900 98.98927
455 "soai.L.N.(2).W.O.0" "soai" "L" "N" "2" "W" "O" 0 99.935257 99.02467
456 "soai.R.N.(2).W.O.0" "soai" "R" "N" "2" "W" "O" 0 99.894730 98.95293
457 "soai.N.N.(0.5).M.A.0" "soai" "N" "N" "0.5" "M" "A" 0 98.311492 97.98530
458 "soai.S.N.(0.5).M.A.0" "soai" "S" "N" "0.5" "M" "A" 0 99.561797 98.71197
459 "soai.L.N.(0.5).M.A.0" "soai" "L" "N" "0.5" "M" "A" 0 99.805425 98.88663
460 "soai.R.N.(0.5).M.A.0" "soai" "R" "N" "0.5" "M" "A" 0 99.723941 98.78806
461 "soai.N.N.(1).M.A.0" "soai" "N" "N" "1" "M" "A" 0 98.995584 98.39373
462 "soai.S.N.(1).M.A.0" "soai" "S" "N" "1" "M" "A" 0 99.705116 98.84375
463 "soai.L.N.(1).M.A.0" "soai" "L" "N" "1" "M" "A" 0 99.850581 98.93497
464 "soai.R.N.(1).M.A.0" "soai" "R" "N" "1" "M" "A" 0 99.815429 98.87045
465 "soai.N.N.(2).M.A.0" "soai" "N" "N" "2" "M" "A" 0 99.325947 98.61541
466 "soai.S.N.(2).M.A.0" "soai" "S" "N" "2" "M" "A" 0 99.758024 98.89677
467 "soai.L.N.(2).M.A.0" "soai" "L" "N" "2" "M" "A" 0 99.875599 98.95844
468 "soai.R.N.(2).M.A.0" "soai" "R" "N" "2" "M" "A" 0 99.855186 98.89559
469 "soai.N.N.(0.5).M.O.0" "soai" "N" "N" "0.5" "M" "O" 0 98.758360 97.81515
470 "soai.S.N.(0.5).M.O.0" "soai" "S" "N" "0.5" "M" "O" 0 99.684703 98.70940
471 "soai.L.N.(0.5).M.O.0" "soai" "L" "N" "0.5" "M" "O" 0 99.865009 98.92675
472 "soai.R.N.(0.5).M.O.0" "soai" "R" "N" "0.5" "M" "O" 0 99.759735 98.80523
473 "soai.N.N.(1).M.O.0" "soai" "N" "N" "1" "M" "O" 0 99.390709 98.51388
474 "soai.S.N.(1).M.O.0" "soai" "S" "N" "1" "M" "O" 0 99.819156 98.84859
475 "soai.L.N.(1).M.O.0" "soai" "L" "N" "1" "M" "O" 0 99.896949 98.95787
476 "soai.R.N.(1).M.O.0" "soai" "R" "N" "1" "M" "O" 0 99.829358 98.86001
477 "soai.N.N.(2).M.O.0" "soai" "N" "N" "2" "M" "O" 0 99.678626 98.78412
478 "soai.S.N.(2).M.O.0" "soai" "S" "N" "2" "M" "O" 0 99.860380 98.89702
479 "soai.L.N.(2).M.O.0" "soai" "L" "N" "2" "M" "O" 0 99.906784 98.95254
480 "soai.R.N.(2).M.O.0" "soai" "R" "N" "2" "M" "O" 0 99.857039 98.86978
481 "soai.N.Z.(0.5).W.A.0" "soai" "N" "Z" "0.5" "W" "A" 0 72.495771 89.86120
482 "soai.S.Z.(0.5).W.A.0" "soai" "S" "Z" "0.5" "W" "A" 0 95.446126 95.21717
483 "soai.L.Z.(0.5).W.A.0" "soai" "L" "Z" "0.5" "W" "A" 0 97.006166 96.54603
484 "soai.R.Z.(0.5).W.A.0" "soai" "R" "Z" "0.5" "W" "A" 0 99.119098 98.60184
485 "soai.N.Z.(1).W.A.0" "soai" "N" "Z" "1" "W" "A" 0 66.725961 87.90598
486 "soai.S.Z.(1).W.A.0" "soai" "S" "Z" "1" "W" "A" 0 90.150678 87.53153
487 "soai.L.Z.(1).W.A.0" "soai" "L" "Z" "1" "W" "A" 0 91.138419 89.05381
488 "soai.R.Z.(1).W.A.0" "soai" "R" "Z" "1" "W" "A" 0 99.113319 98.73690
489 "soai.N.Z.(2).W.A.0" "soai" "N" "Z" "2" "W" "A" 0 58.926484 85.32684
490 "soai.S.Z.(2).W.A.0" "soai" "S" "Z" "2" "W" "A" 0 82.539271 62.16048
491 "soai.L.Z.(2).W.A.0" "soai" "L" "Z" "2" "W" "A" 0 81.445369 59.53380
492 "soai.R.Z.(2).W.A.0" "soai" "R" "Z" "2" "W" "A" 0 98.972232 98.74959
493 "soai.N.Z.(0.5).W.O.0" "soai" "N" "Z" "0.5" "W" "O" 0 73.824272 89.74033
494 "soai.S.Z.(0.5).W.O.0" "soai" "S" "Z" "0.5" "W" "O" 0 97.223722 96.56756
495 "soai.L.Z.(0.5).W.O.0" "soai" "L" "Z" "0.5" "W" "O" 0 98.433406 97.75303
496 "soai.R.Z.(0.5).W.O.0" "soai" "R" "Z" "0.5" "W" "O" 0 99.637425 98.72554
497 "soai.N.Z.(1).W.O.0" "soai" "N" "Z" "1" "W" "O" 0 67.347032 87.64714
498 "soai.S.Z.(1).W.O.0" "soai" "S" "Z" "1" "W" "O" 0 93.200887 91.88151
499 "soai.L.Z.(1).W.O.0" "soai" "L" "Z" "1" "W" "O" 0 94.721139 93.81568
500 "soai.R.Z.(1).W.O.0" "soai" "R" "Z" "1" "W" "O" 0 99.468901 98.77998
501 "soai.N.Z.(2).W.O.0" "soai" "N" "Z" "2" "W" "O" 0 58.383834 84.36963
502 "soai.S.Z.(2).W.O.0" "soai" "S" "Z" "2" "W" "O" 0 86.148316 73.37250
503 "soai.L.Z.(2).W.O.0" "soai" "L" "Z" "2" "W" "O" 0 85.896447 74.30902
504 "soai.R.Z.(2).W.O.0" "soai" "R" "Z" "2" "W" "O" 0 98.881006 98.67874
505 "soai.N.Z.(0.5).M.A.0" "soai" "N" "Z" "0.5" "M" "A" 0 74.090738 90.19148
506 "soai.S.Z.(0.5).M.A.0" "soai" "S" "Z" "0.5" "M" "A" 0 96.432054 96.20752
507 "soai.L.Z.(0.5).M.A.0" "soai" "L" "Z" "0.5" "M" "A" 0 97.784596 97.40926
508 "soai.R.Z.(0.5).M.A.0" "soai" "R" "Z" "0.5" "M" "A" 0 98.890648 98.39997
509 "soai.N.Z.(1).M.A.0" "soai" "N" "Z" "1" "M" "A" 0 68.868172 88.40812
510 "soai.S.Z.(1).M.A.0" "soai" "S" "Z" "1" "M" "A" 0 92.301912 90.93720
511 "soai.L.Z.(1).M.A.0" "soai" "L" "Z" "1" "M" "A" 0 93.857522 92.85184
512 "soai.R.Z.(1).M.A.0" "soai" "R" "Z" "1" "M" "A" 0 99.070915 98.63303
513 "soai.N.Z.(2).M.A.0" "soai" "N" "Z" "2" "M" "A" 0 61.136394 85.83224
514 "soai.S.Z.(2).M.A.0" "soai" "S" "Z" "2" "M" "A" 0 85.306484 69.29641
515 "soai.L.Z.(2).M.A.0" "soai" "L" "Z" "2" "M" "A" 0 85.010850 68.28785
516 "soai.R.Z.(2).M.A.0" "soai" "R" "Z" "2" "M" "A" 0 98.975565 98.69925
517 "soai.N.Z.(0.5).M.O.0" "soai" "N" "Z" "0.5" "M" "O" 0 76.104364 89.42419
518 "soai.S.Z.(0.5).M.O.0" "soai" "S" "Z" "0.5" "M" "O" 0 98.029554 97.28281
519 "soai.L.Z.(0.5).M.O.0" "soai" "L" "Z" "0.5" "M" "O" 0 98.992313 98.12041
520 "soai.R.Z.(0.5).M.O.0" "soai" "R" "Z" "0.5" "M" "O" 0 99.377959 98.41119
521 "soai.N.Z.(1).M.O.0" "soai" "N" "Z" "1" "M" "O" 0 70.804728 87.71652
522 "soai.S.Z.(1).M.O.0" "soai" "S" "Z" "1" "M" "O" 0 96.078372 95.15687
523 "soai.L.Z.(1).M.O.0" "soai" "L" "Z" "1" "M" "O" 0 97.752354 96.83327
524 "soai.R.Z.(1).M.O.0" "soai" "R" "Z" "1" "M" "O" 0 99.516852 98.66166
525 "soai.N.Z.(2).M.O.0" "soai" "N" "Z" "2" "M" "O" 0 62.711779 84.78894
526 "soai.S.Z.(2).M.O.0" "soai" "S" "Z" "2" "M" "O" 0 90.621384 84.84776
527 "soai.L.Z.(2).M.O.0" "soai" "L" "Z" "2" "M" "O" 0 91.884107 87.98506
528 "soai.R.Z.(2).M.O.0" "soai" "R" "Z" "2" "M" "O" 0 99.234313 98.67953
529 "soai.N.S.(0.5).W.A.0" "soai" "N" "S" "0.5" "W" "A" 0 98.547702 98.11511
530 "soai.S.S.(0.5).W.A.0" "soai" "S" "S" "0.5" "W" "A" 0 99.714612 98.86513
531 "soai.L.S.(0.5).W.A.0" "soai" "L" "S" "0.5" "W" "A" 0 99.884966 98.94914
532 "soai.R.S.(0.5).W.A.0" "soai" "R" "S" "0.5" "W" "A" 0 99.828111 98.87686
533 "soai.N.S.(1).W.A.0" "soai" "N" "S" "1" "W" "A" 0 99.055898 98.45853
534 "soai.S.S.(1).W.A.0" "soai" "S" "S" "1" "W" "A" 0 99.796762 98.93009
535 "soai.L.S.(1).W.A.0" "soai" "L" "S" "1" "W" "A" 0 99.914557 98.99098
536 "soai.R.S.(1).W.A.0" "soai" "R" "S" "1" "W" "A" 0 99.872962 98.91882
537 "soai.N.S.(2).W.A.0" "soai" "N" "S" "2" "W" "A" 0 99.300328 98.65108
538 "soai.S.S.(2).W.A.0" "soai" "S" "S" "2" "W" "A" 0 99.837873 98.95644
539 "soai.L.S.(2).W.A.0" "soai" "L" "S" "2" "W" "A" 0 99.924806 99.00041
540 "soai.R.S.(2).W.A.0" "soai" "R" "S" "2" "W" "A" 0 99.888737 98.93601
541 "soai.N.S.(0.5).W.O.0" "soai" "N" "S" "0.5" "W" "O" 0 99.189773 98.22916
542 "soai.S.S.(0.5).W.O.0" "soai" "S" "S" "0.5" "W" "O" 0 99.816398 98.88939
543 "soai.L.S.(0.5).W.O.0" "soai" "L" "S" "0.5" "W" "O" 0 99.919463 98.99419
544 "soai.R.S.(0.5).W.O.0" "soai" "R" "S" "0.5" "W" "O" 0 99.865235 98.96307
545 "soai.N.S.(1).W.O.0" "soai" "N" "S" "1" "W" "O" 0 99.552296 98.65838
546 "soai.S.S.(1).W.O.0" "soai" "S" "S" "1" "W" "O" 0 99.878284 98.94961
547 "soai.L.S.(1).W.O.0" "soai" "L" "S" "1" "W" "O" 0 99.934029 99.02398
548 "soai.R.S.(1).W.O.0" "soai" "R" "S" "1" "W" "O" 0 99.887441 98.96299
549 "soai.N.S.(2).W.O.0" "soai" "N" "S" "2" "W" "O" 0 99.701741 98.86663
550 "soai.S.S.(2).W.O.0" "soai" "S" "S" "2" "W" "O" 0 99.901900 98.98927
551 "soai.L.S.(2).W.O.0" "soai" "L" "S" "2" "W" "O" 0 99.935257 99.02467
552 "soai.R.S.(2).W.O.0" "soai" "R" "S" "2" "W" "O" 0 99.894730 98.95293
553 "soai.N.S.(0.5).M.A.0" "soai" "N" "S" "0.5" "M" "A" 0 98.311492 97.98530
554 "soai.S.S.(0.5).M.A.0" "soai" "S" "S" "0.5" "M" "A" 0 99.561797 98.71197
555 "soai.L.S.(0.5).M.A.0" "soai" "L" "S" "0.5" "M" "A" 0 99.805425 98.88663
556 "soai.R.S.(0.5).M.A.0" "soai" "R" "S" "0.5" "M" "A" 0 99.723941 98.78806
557 "soai.N.S.(1).M.A.0" "soai" "N" "S" "1" "M" "A" 0 98.995584 98.39373
558 "soai.S.S.(1).M.A.0" "soai" "S" "S" "1" "M" "A" 0 99.705116 98.84375
559 "soai.L.S.(1).M.A.0" "soai" "L" "S" "1" "M" "A" 0 99.850581 98.93497
560 "soai.R.S.(1).M.A.0" "soai" "R" "S" "1" "M" "A" 0 99.815429 98.87045
561 "soai.N.S.(2).M.A.0" "soai" "N" "S" "2" "M" "A" 0 99.325947 98.61541
562 "soai.S.S.(2).M.A.0" "soai" "S" "S" "2" "M" "A" 0 99.758024 98.89677
563 "soai.L.S.(2).M.A.0" "soai" "L" "S" "2" "M" "A" 0 99.875599 98.95844
564 "soai.R.S.(2).M.A.0" "soai" "R" "S" "2" "M" "A" 0 99.855186 98.89559
565 "soai.N.S.(0.5).M.O.0" "soai" "N" "S" "0.5" "M" "O" 0 98.758360 97.81515
566 "soai.S.S.(0.5).M.O.0" "soai" "S" "S" "0.5" "M" "O" 0 99.684703 98.70940
567 "soai.L.S.(0.5).M.O.0" "soai" "L" "S" "0.5" "M" "O" 0 99.865009 98.92675
568 "soai.R.S.(0.5).M.O.0" "soai" "R" "S" "0.5" "M" "O" 0 99.759735 98.80523
569 "soai.N.S.(1).M.O.0" "soai" "N" "S" "1" "M" "O" 0 99.390709 98.51388
570 "soai.S.S.(1).M.O.0" "soai" "S" "S" "1" "M" "O" 0 99.819156 98.84859
571 "soai.L.S.(1).M.O.0" "soai" "L" "S" "1" "M" "O" 0 99.896949 98.95787
572 "soai.R.S.(1).M.O.0" "soai" "R" "S" "1" "M" "O" 0 99.829358 98.86001
573 "soai.N.S.(2).M.O.0" "soai" "N" "S" "2" "M" "O" 0 99.678626 98.78412
574 "soai.S.S.(2).M.O.0" "soai" "S" "S" "2" "M" "O" 0 99.860380 98.89702
575 "soai.L.S.(2).M.O.0" "soai" "L" "S" "2" "M" "O" 0 99.906784 98.95254
576 "soai.R.S.(2).M.O.0" "soai" "R" "S" "2" "M" "O" 0 99.857039 98.86978
577 "soai.N.T.(0.5).W.A.1000" "soai" "N" "T" "0.5" "W" "A" 250 99.071353 98.40018
578 "soai.S.T.(0.5).W.A.1000" "soai" "S" "T" "0.5" "W" "A" 250 98.228356 97.93140
579 "soai.L.T.(0.5).W.A.1000" "soai" "L" "T" "0.5" "W" "A" 250 97.566351 97.85122
580 "soai.R.T.(0.5).W.A.1000" "soai" "R" "T" "0.5" "W" "A" 250 95.110133 96.81480
581 "soai.N.T.(1).W.A.1000" "soai" "N" "T" "1" "W" "A" 250 99.387358 98.70853
582 "soai.S.T.(1).W.A.1000" "soai" "S" "T" "1" "W" "A" 250 99.011150 98.38114
583 "soai.L.T.(1).W.A.1000" "soai" "L" "T" "1" "W" "A" 250 98.641587 98.26464
584 "soai.R.T.(1).W.A.1000" "soai" "R" "T" "1" "W" "A" 250 96.993383 97.52172
585 "soai.N.T.(2).W.A.1000" "soai" "N" "T" "2" "W" "A" 250 99.520681 98.85843
586 "soai.S.T.(2).W.A.1000" "soai" "S" "T" "2" "W" "A" 250 99.341818 98.60512
587 "soai.L.T.(2).W.A.1000" "soai" "L" "T" "2" "W" "A" 250 99.069964 98.47280
588 "soai.R.T.(2).W.A.1000" "soai" "R" "T" "2" "W" "A" 250 97.894081 97.85446
589 "soai.N.T.(0.5).W.O.1000" "soai" "N" "T" "0.5" "W" "O" 250 99.313872 98.43395
590 "soai.S.T.(0.5).W.O.1000" "soai" "S" "T" "0.5" "W" "O" 250 98.098120 97.84715
591 "soai.L.T.(0.5).W.O.1000" "soai" "L" "T" "0.5" "W" "O" 250 97.387008 97.76243
592 "soai.R.T.(0.5).W.O.1000" "soai" "R" "T" "0.5" "W" "O" 250 94.572159 96.60523
593 "soai.N.T.(1).W.O.1000" "soai" "N" "T" "1" "W" "O" 250 99.651665 98.79357
594 "soai.S.T.(1).W.O.1000" "soai" "S" "T" "1" "W" "O" 250 99.034845 98.36232
595 "soai.L.T.(1).W.O.1000" "soai" "L" "T" "1" "W" "O" 250 98.530099 98.22575
596 "soai.R.T.(1).W.O.1000" "soai" "R" "T" "1" "W" "O" 250 96.720214 97.42458
597 "soai.N.T.(2).W.O.1000" "soai" "N" "T" "2" "W" "O" 250 99.779097 98.97513
598 "soai.S.T.(2).W.O.1000" "soai" "S" "T" "2" "W" "O" 250 99.336643 98.60953
599 "soai.L.T.(2).W.O.1000" "soai" "L" "T" "2" "W" "O" 250 98.986730 98.44925
600 "soai.R.T.(2).W.O.1000" "soai" "R" "T" "2" "W" "O" 250 97.734264 97.79096
601 "soai.N.T.(0.5).M.A.1000" "soai" "N" "T" "0.5" "M" "A" 250 98.952460 98.25279
602 "soai.S.T.(0.5).M.A.1000" "soai" "S" "T" "0.5" "M" "A" 250 96.459426 97.25897
603 "soai.L.T.(0.5).M.A.1000" "soai" "L" "T" "0.5" "M" "A" 250 95.508071 97.14924
604 "soai.R.T.(0.5).M.A.1000" "soai" "R" "T" "0.5" "M" "A" 250 92.366501 95.61115
605 "soai.N.T.(1).M.A.1000" "soai" "N" "T" "1" "M" "A" 250 99.376758 98.64414
606 "soai.S.T.(1).M.A.1000" "soai" "S" "T" "1" "M" "A" 250 98.088931 97.85285
607 "soai.L.T.(1).M.A.1000" "soai" "L" "T" "1" "M" "A" 250 97.310341 97.74577
608 "soai.R.T.(1).M.A.1000" "soai" "R" "T" "1" "M" "A" 250 95.434311 96.86126
609 "soai.N.T.(2).M.A.1000" "soai" "N" "T" "2" "M" "A" 250 99.557371 98.82711
610 "soai.S.T.(2).M.A.1000" "soai" "S" "T" "2" "M" "A" 250 98.761552 98.21915
611 "soai.L.T.(2).M.A.1000" "soai" "L" "T" "2" "M" "A" 250 98.222306 98.07259
612 "soai.R.T.(2).M.A.1000" "soai" "R" "T" "2" "M" "A" 250 96.890577 97.39915
613 "soai.N.T.(0.5).M.O.1000" "soai" "N" "T" "0.5" "M" "O" 250 98.924202 98.05853
614 "soai.S.T.(0.5).M.O.1000" "soai" "S" "T" "0.5" "M" "O" 250 96.127818 97.00747
615 "soai.L.T.(0.5).M.O.1000" "soai" "L" "T" "0.5" "M" "O" 250 95.159923 96.89105
616 "soai.R.T.(0.5).M.O.1000" "soai" "R" "T" "0.5" "M" "O" 250 90.177958 94.70662
617 "soai.N.T.(1).M.O.1000" "soai" "N" "T" "1" "M" "O" 250 99.469344 98.56752
618 "soai.S.T.(1).M.O.1000" "soai" "S" "T" "1" "M" "O" 250 98.094867 97.77802
619 "soai.L.T.(1).M.O.1000" "soai" "L" "T" "1" "M" "O" 250 97.191037 97.67274
620 "soai.R.T.(1).M.O.1000" "soai" "R" "T" "1" "M" "O" 250 94.281983 96.44433
621 "soai.N.T.(2).M.O.1000" "soai" "N" "T" "2" "M" "O" 250 99.739857 98.84108
622 "soai.S.T.(2).M.O.1000" "soai" "S" "T" "2" "M" "O" 250 98.931214 98.27786
623 "soai.L.T.(2).M.O.1000" "soai" "L" "T" "2" "M" "O" 250 98.279863 98.09340
624 "soai.R.T.(2).M.O.1000" "soai" "R" "T" "2" "M" "O" 250 96.342374 97.21101
625 "soai.N.N.(0.5).W.A.1000" "soai" "N" "N" "0.5" "W" "A" 250 98.547702 98.11511
626 "soai.S.N.(0.5).W.A.1000" "soai" "S" "N" "0.5" "W" "A" 250 99.714612 98.86513
627 "soai.L.N.(0.5).W.A.1000" "soai" "L" "N" "0.5" "W" "A" 250 99.884966 98.94914
628 "soai.R.N.(0.5).W.A.1000" "soai" "R" "N" "0.5" "W" "A" 250 99.828111 98.87686
629 "soai.N.N.(1).W.A.1000" "soai" "N" "N" "1" "W" "A" 250 99.055898 98.45853
630 "soai.S.N.(1).W.A.1000" "soai" "S" "N" "1" "W" "A" 250 99.796762 98.93009
631 "soai.L.N.(1).W.A.1000" "soai" "L" "N" "1" "W" "A" 250 99.914557 98.99098
632 "soai.R.N.(1).W.A.1000" "soai" "R" "N" "1" "W" "A" 250 99.872962 98.91882
633 "soai.N.N.(2).W.A.1000" "soai" "N" "N" "2" "W" "A" 250 99.300328 98.65108
634 "soai.S.N.(2).W.A.1000" "soai" "S" "N" "2" "W" "A" 250 99.837873 98.95644
635 "soai.L.N.(2).W.A.1000" "soai" "L" "N" "2" "W" "A" 250 99.924806 99.00041
636 "soai.R.N.(2).W.A.1000" "soai" "R" "N" "2" "W" "A" 250 99.888737 98.93601
637 "soai.N.N.(0.5).W.O.1000" "soai" "N" "N" "0.5" "W" "O" 250 99.189773 98.22916
638 "soai.S.N.(0.5).W.O.1000" "soai" "S" "N" "0.5" "W" "O" 250 99.816398 98.88939
639 "soai.L.N.(0.5).W.O.1000" "soai" "L" "N" "0.5" "W" "O" 250 99.919463 98.99419
640 "soai.R.N.(0.5).W.O.1000" "soai" "R" "N" "0.5" "W" "O" 250 99.865235 98.96307
641 "soai.N.N.(1).W.O.1000" "soai" "N" "N" "1" "W" "O" 250 99.552296 98.65838
642 "soai.S.N.(1).W.O.1000" "soai" "S" "N" "1" "W" "O" 250 99.878284 98.94961
643 "soai.L.N.(1).W.O.1000" "soai" "L" "N" "1" "W" "O" 250 99.934029 99.02398
644 "soai.R.N.(1).W.O.1000" "soai" "R" "N" "1" "W" "O" 250 99.887441 98.96299
645 "soai.N.N.(2).W.O.1000" "soai" "N" "N" "2" "W" "O" 250 99.701741 98.86663
646 "soai.S.N.(2).W.O.1000" "soai" "S" "N" "2" "W" "O" 250 99.901900 98.98927
647 "soai.L.N.(2).W.O.1000" "soai" "L" "N" "2" "W" "O" 250 99.935257 99.02467
648 "soai.R.N.(2).W.O.1000" "soai" "R" "N" "2" "W" "O" 250 99.894730 98.95293
649 "soai.N.N.(0.5).M.A.1000" "soai" "N" "N" "0.5" "M" "A" 250 98.311492 97.98530
650 "soai.S.N.(0.5).M.A.1000" "soai" "S" "N" "0.5" "M" "A" 250 99.561797 98.71197
651 "soai.L.N.(0.5).M.A.1000" "soai" "L" "N" "0.5" "M" "A" 250 99.805425 98.88663
652 "soai.R.N.(0.5).M.A.1000" "soai" "R" "N" "0.5" "M" "A" 250 99.723941 98.78806
653 "soai.N.N.(1).M.A.1000" "soai" "N" "N" "1" "M" "A" 250 98.995584 98.39373
654 "soai.S.N.(1).M.A.1000" "soai" "S" "N" "1" "M" "A" 250 99.705116 98.84375
655 "soai.L.N.(1).M.A.1000" "soai" "L" "N" "1" "M" "A" 250 99.850581 98.93497
656 "soai.R.N.(1).M.A.1000" "soai" "R" "N" "1" "M" "A" 250 99.815429 98.87045
657 "soai.N.N.(2).M.A.1000" "soai" "N" "N" "2" "M" "A" 250 99.325947 98.61541
658 "soai.S.N.(2).M.A.1000" "soai" "S" "N" "2" "M" "A" 250 99.758024 98.89677
659 "soai.L.N.(2).M.A.1000" "soai" "L" "N" "2" "M" "A" 250 99.875599 98.95844
660 "soai.R.N.(2).M.A.1000" "soai" "R" "N" "2" "M" "A" 250 99.855186 98.89559
661 "soai.N.N.(0.5).M.O.1000" "soai" "N" "N" "0.5" "M" "O" 250 98.758360 97.81515
662 "soai.S.N.(0.5).M.O.1000" "soai" "S" "N" "0.5" "M" "O" 250 99.684703 98.70940
663 "soai.L.N.(0.5).M.O.1000" "soai" "L" "N" "0.5" "M" "O" 250 99.865009 98.92675
664 "soai.R.N.(0.5).M.O.1000" "soai" "R" "N" "0.5" "M" "O" 250 99.759735 98.80523
665 "soai.N.N.(1).M.O.1000" "soai" "N" "N" "1" "M" "O" 250 99.390709 98.51388
666 "soai.S.N.(1).M.O.1000" "soai" "S" "N" "1" "M" "O" 250 99.819156 98.84859
667 "soai.L.N.(1).M.O.1000" "soai" "L" "N" "1" "M" "O" 250 99.896949 98.95787
668 "soai.R.N.(1).M.O.1000" "soai" "R" "N" "1" "M" "O" 250 99.829358 98.86001
669 "soai.N.N.(2).M.O.1000" "soai" "N" "N" "2" "M" "O" 250 99.678626 98.78412
670 "soai.S.N.(2).M.O.1000" "soai" "S" "N" "2" "M" "O" 250 99.860380 98.89702
671 "soai.L.N.(2).M.O.1000" "soai" "L" "N" "2" "M" "O" 250 99.906784 98.95254
672 "soai.R.N.(2).M.O.1000" "soai" "R" "N" "2" "M" "O" 250 99.857039 98.86978
673 "soai.N.Z.(0.5).W.A.1000" "soai" "N" "Z" "0.5" "W" "A" 250 72.495771 89.86120
674 "soai.S.Z.(0.5).W.A.1000" "soai" "S" "Z" "0.5" "W" "A" 250 95.446126 95.21717
675 "soai.L.Z.(0.5).W.A.1000" "soai" "L" "Z" "0.5" "W" "A" 250 97.006166 96.54603
676 "soai.R.Z.(0.5).W.A.1000" "soai" "R" "Z" "0.5" "W" "A" 250 99.119098 98.60184
677 "soai.N.Z.(1).W.A.1000" "soai" "N" "Z" "1" "W" "A" 250 66.725961 87.90598
678 "soai.S.Z.(1).W.A.1000" "soai" "S" "Z" "1" "W" "A" 250 90.150678 87.53153
679 "soai.L.Z.(1).W.A.1000" "soai" "L" "Z" "1" "W" "A" 250 91.138419 89.05381
680 "soai.R.Z.(1).W.A.1000" "soai" "R" "Z" "1" "W" "A" 250 99.113319 98.73690
681 "soai.N.Z.(2).W.A.1000" "soai" "N" "Z" "2" "W" "A" 250 58.926484 85.32684
682 "soai.S.Z.(2).W.A.1000" "soai" "S" "Z" "2" "W" "A" 250 82.539271 62.16048
683 "soai.L.Z.(2).W.A.1000" "soai" "L" "Z" "2" "W" "A" 250 81.445369 59.53380
684 "soai.R.Z.(2).W.A.1000" "soai" "R" "Z" "2" "W" "A" 250 98.972232 98.74959
685 "soai.N.Z.(0.5).W.O.1000" "soai" "N" "Z" "0.5" "W" "O" 250 73.824272 89.74033
686 "soai.S.Z.(0.5).W.O.1000" "soai" "S" "Z" "0.5" "W" "O" 250 97.223722 96.56756
687 "soai.L.Z.(0.5).W.O.1000" "soai" "L" "Z" "0.5" "W" "O" 250 98.433406 97.75303
688 "soai.R.Z.(0.5).W.O.1000" "soai" "R" "Z" "0.5" "W" "O" 250 99.637425 98.72554
689 "soai.N.Z.(1).W.O.1000" "soai" "N" "Z" "1" "W" "O" 250 67.347032 87.64714
690 "soai.S.Z.(1).W.O.1000" "soai" "S" "Z" "1" "W" "O" 250 93.200887 91.88151
691 "soai.L.Z.(1).W.O.1000" "soai" "L" "Z" "1" "W" "O" 250 94.721139 93.81568
692 "soai.R.Z.(1).W.O.1000" "soai" "R" "Z" "1" "W" "O" 250 99.468901 98.77998
693 "soai.N.Z.(2).W.O.1000" "soai" "N" "Z" "2" "W" "O" 250 58.383834 84.36963
694 "soai.S.Z.(2).W.O.1000" "soai" "S" "Z" "2" "W" "O" 250 86.148316 73.37250
695 "soai.L.Z.(2).W.O.1000" "soai" "L" "Z" "2" "W" "O" 250 85.896447 74.30902
696 "soai.R.Z.(2).W.O.1000" "soai" "R" "Z" "2" "W" "O" 250 98.881006 98.67874
697 "soai.N.Z.(0.5).M.A.1000" "soai" "N" "Z" "0.5" "M" "A" 250 74.090738 90.19148
698 "soai.S.Z.(0.5).M.A.1000" "soai" "S" "Z" "0.5" "M" "A" 250 96.432054 96.20752
699 "soai.L.Z.(0.5).M.A.1000" "soai" "L" "Z" "0.5" "M" "A" 250 97.784596 97.40926
700 "soai.R.Z.(0.5).M.A.1000" "soai" "R" "Z" "0.5" "M" "A" 250 98.890648 98.39997
701 "soai.N.Z.(1).M.A.1000" "soai" "N" "Z" "1" "M" "A" 250 68.868172 88.40812
702 "soai.S.Z.(1).M.A.1000" "soai" "S" "Z" "1" "M" "A" 250 92.301912 90.93720
703 "soai.L.Z.(1).M.A.1000" "soai" "L" "Z" "1" "M" "A" 250 93.857522 92.85184
704 "soai.R.Z.(1).M.A.1000" "soai" "R" "Z" "1" "M" "A" 250 99.070915 98.63303
705 "soai.N.Z.(2).M.A.1000" "soai" "N" "Z" "2" "M" "A" 250 61.136394 85.83224
706 "soai.S.Z.(2).M.A.1000" "soai" "S" "Z" "2" "M" "A" 250 85.306484 69.29641
707 "soai.L.Z.(2).M.A.1000" "soai" "L" "Z" "2" "M" "A" 250 85.010850 68.28785
708 "soai.R.Z.(2).M.A.1000" "soai" "R" "Z" "2" "M" "A" 250 98.975565 98.69925
709 "soai.N.Z.(0.5).M.O.1000" "soai" "N" "Z" "0.5" "M" "O" 250 76.104364 89.42419
710 "soai.S.Z.(0.5).M.O.1000" "soai" "S" "Z" "0.5" "M" "O" 250 98.029554 97.28281
711 "soai.L.Z.(0.5).M.O.1000" "soai" "L" "Z" "0.5" "M" "O" 250 98.992313 98.12041
712 "soai.R.Z.(0.5).M.O.1000" "soai" "R" "Z" "0.5" "M" "O" 250 99.377959 98.41119
713 "soai.N.Z.(1).M.O.1000" "soai" "N" "Z" "1" "M" "O" 250 70.804728 87.71652
714 "soai.S.Z.(1).M.O.1000" "soai" "S" "Z" "1" "M" "O" 250 96.078372 95.15687
715 "soai.L.Z.(1).M.O.1000" "soai" "L" "Z" "1" "M" "O" 250 97.752354 96.83327
716 "soai.R.Z.(1).M.O.1000" "soai" "R" "Z" "1" "M" "O" 250 99.516852 98.66166
717 "soai.N.Z.(2).M.O.1000" "soai" "N" "Z" "2" "M" "O" 250 62.711779 84.78894
718 "soai.S.Z.(2).M.O.1000" "soai" "S" "Z" "2" "M" "O" 250 90.621384 84.84776
719 "soai.L.Z.(2).M.O.1000" "soai" "L" "Z" "2" "M" "O" 250 91.884107 87.98506
720 "soai.R.Z.(2).M.O.1000" "soai" "R" "Z" "2" "M" "O" 250 99.234313 98.67953
721 "soai.N.S.(0.5).W.A.1000" "soai" "N" "S" "0.5" "W" "A" 250 98.547702 98.11511
722 "soai.S.S.(0.5).W.A.1000" "soai" "S" "S" "0.5" "W" "A" 250 99.714612 98.86513
723 "soai.L.S.(0.5).W.A.1000" "soai" "L" "S" "0.5" "W" "A" 250 99.884966 98.94914
724 "soai.R.S.(0.5).W.A.1000" "soai" "R" "S" "0.5" "W" "A" 250 99.828111 98.87686
725 "soai.N.S.(1).W.A.1000" "soai" "N" "S" "1" "W" "A" 250 99.055898 98.45853
726 "soai.S.S.(1).W.A.1000" "soai" "S" "S" "1" "W" "A" 250 99.796762 98.93009
727 "soai.L.S.(1).W.A.1000" "soai" "L" "S" "1" "W" "A" 250 99.914557 98.99098
728 "soai.R.S.(1).W.A.1000" "soai" "R" "S" "1" "W" "A" 250 99.872962 98.91882
729 "soai.N.S.(2).W.A.1000" "soai" "N" "S" "2" "W" "A" 250 99.300328 98.65108
730 "soai.S.S.(2).W.A.1000" "soai" "S" "S" "2" "W" "A" 250 99.837873 98.95644
731 "soai.L.S.(2).W.A.1000" "soai" "L" "S" "2" "W" "A" 250 99.924806 99.00041
732 "soai.R.S.(2).W.A.1000" "soai" "R" "S" "2" "W" "A" 250 99.888737 98.93601
733 "soai.N.S.(0.5).W.O.1000" "soai" "N" "S" "0.5" "W" "O" 250 99.189773 98.22916
734 "soai.S.S.(0.5).W.O.1000" "soai" "S" "S" "0.5" "W" "O" 250 99.816398 98.88939
735 "soai.L.S.(0.5).W.O.1000" "soai" "L" "S" "0.5" "W" "O" 250 99.919463 98.99419
736 "soai.R.S.(0.5).W.O.1000" "soai" "R" "S" "0.5" "W" "O" 250 99.865235 98.96307
737 "soai.N.S.(1).W.O.1000" "soai" "N" "S" "1" "W" "O" 250 99.552296 98.65838
738 "soai.S.S.(1).W.O.1000" "soai" "S" "S" "1" "W" "O" 250 99.878284 98.94961
739 "soai.L.S.(1).W.O.1000" "soai" "L" "S" "1" "W" "O" 250 99.934029 99.02398
740 "soai.R.S.(1).W.O.1000" "soai" "R" "S" "1" "W" "O" 250 99.887441 98.96299
741 "soai.N.S.(2).W.O.1000" "soai" "N" "S" "2" "W" "O" 250 99.701741 98.86663
742 "soai.S.S.(2).W.O.1000" "soai" "S" "S" "2" "W" "O" 250 99.901900 98.98927
743 "soai.L.S.(2).W.O.1000" "soai" "L" "S" "2" "W" "O" 250 99.935257 99.02467
744 "soai.R.S.(2).W.O.1000" "soai" "R" "S" "2" "W" "O" 250 99.894730 98.95293
745 "soai.N.S.(0.5).M.A.1000" "soai" "N" "S" "0.5" "M" "A" 250 98.311492 97.98530
746 "soai.S.S.(0.5).M.A.1000" "soai" "S" "S" "0.5" "M" "A" 250 99.561797 98.71197
747 "soai.L.S.(0.5).M.A.1000" "soai" "L" "S" "0.5" "M" "A" 250 99.805425 98.88663
748 "soai.R.S.(0.5).M.A.1000" "soai" "R" "S" "0.5" "M" "A" 250 99.723941 98.78806
749 "soai.N.S.(1).M.A.1000" "soai" "N" "S" "1" "M" "A" 250 98.995584 98.39373
750 "soai.S.S.(1).M.A.1000" "soai" "S" "S" "1" "M" "A" 250 99.705116 98.84375
751 "soai.L.S.(1).M.A.1000" "soai" "L" "S" "1" "M" "A" 250 99.850581 98.93497
752 "soai.R.S.(1).M.A.1000" "soai" "R" "S" "1" "M" "A" 250 99.815429 98.87045
753 "soai.N.S.(2).M.A.1000" "soai" "N" "S" "2" "M" "A" 250 99.325947 98.61541
754 "soai.S.S.(2).M.A.1000" "soai" "S" "S" "2" "M" "A" 250 99.758024 98.89677
755 "soai.L.S.(2).M.A.1000" "soai" "L" "S" "2" "M" "A" 250 99.875599 98.95844
756 "soai.R.S.(2).M.A.1000" "soai" "R" "S" "2" "M" "A" 250 99.855186 98.89559
757 "soai.N.S.(0.5).M.O.1000" "soai" "N" "S" "0.5" "M" "O" 250 98.758360 97.81515
758 "soai.S.S.(0.5).M.O.1000" "soai" "S" "S" "0.5" "M" "O" 250 99.684703 98.70940
759 "soai.L.S.(0.5).M.O.1000" "soai" "L" "S" "0.5" "M" "O" 250 99.865009 98.92675
760 "soai.R.S.(0.5).M.O.1000" "soai" "R" "S" "0.5" "M" "O" 250 99.759735 98.80523
761 "soai.N.S.(1).M.O.1000" "soai" "N" "S" "1" "M" "O" 250 99.390709 98.51388
762 "soai.S.S.(1).M.O.1000" "soai" "S" "S" "1" "M" "O" 250 99.819156 98.84859
763 "soai.L.S.(1).M.O.1000" "soai" "L" "S" "1" "M" "O" 250 99.896949 98.95787
764 "soai.R.S.(1).M.O.1000" "soai" "R" "S" "1" "M" "O" 250 99.829358 98.86001
765 "soai.N.S.(2).M.O.1000" "soai" "N" "S" "2" "M" "O" 250 99.678626 98.78412
766 "soai.S.S.(2).M.O.1000" "soai" "S" "S" "2" "M" "O" 250 99.860380 98.89702
767 "soai.L.S.(2).M.O.1000" "soai" "L" "S" "2" "M" "O" 250 99.906784 98.95254
768 "soai.R.S.(2).M.O.1000" "soai" "R" "S" "2" "M" "O" 250 99.857039 98.86978
769 "euclidean.N.S.(0.5).W.A.0" "euclidean" "N" "S" "0.5" "W" "A" 0 57.185470 82.52071
770 "euclidean.S.S.(0.5).W.A.0" "euclidean" "S" "S" "0.5" "W" "A" 0 85.297845 87.53295
771 "euclidean.L.S.(0.5).W.A.0" "euclidean" "L" "S" "0.5" "W" "A" 0 83.486799 84.95461
772 "euclidean.R.S.(0.5).W.A.0" "euclidean" "R" "S" "0.5" "W" "A" 0 71.883676 74.57576
773 "euclidean.N.S.(1).W.A.0" "euclidean" "N" "S" "1" "W" "A" 0 95.906056 96.26422
774 "euclidean.S.S.(1).W.A.0" "euclidean" "S" "S" "1" "W" "A" 0 92.922074 92.87107
775 "euclidean.L.S.(1).W.A.0" "euclidean" "L" "S" "1" "W" "A" 0 89.774508 89.80477
776 "euclidean.R.S.(1).W.A.0" "euclidean" "R" "S" "1" "W" "A" 0 86.471517 86.64352
777 "euclidean.N.S.(2).W.A.0" "euclidean" "N" "S" "2" "W" "A" 0 98.162676 97.77467
778 "euclidean.S.S.(2).W.A.0" "euclidean" "S" "S" "2" "W" "A" 0 93.981884 93.77054
779 "euclidean.L.S.(2).W.A.0" "euclidean" "L" "S" "2" "W" "A" 0 90.991984 90.81587
780 "euclidean.R.S.(2).W.A.0" "euclidean" "R" "S" "2" "W" "A" 0 89.282385 88.94389
781 "euclidean.N.S.(0.5).W.O.0" "euclidean" "N" "S" "0.5" "W" "O" 0 75.412639 88.73421
782 "euclidean.S.S.(0.5).W.O.0" "euclidean" "S" "S" "0.5" "W" "O" 0 93.802689 93.59802
783 "euclidean.L.S.(0.5).W.O.0" "euclidean" "L" "S" "0.5" "W" "O" 0 92.624309 92.03321
784 "euclidean.R.S.(0.5).W.O.0" "euclidean" "R" "S" "0.5" "W" "O" 0 85.145587 85.84928
785 "euclidean.N.S.(1).W.O.0" "euclidean" "N" "S" "1" "W" "O" 0 98.074386 97.91650
786 "euclidean.S.S.(1).W.O.0" "euclidean" "S" "S" "1" "W" "O" 0 97.372782 96.66622
787 "euclidean.L.S.(1).W.O.0" "euclidean" "L" "S" "1" "W" "O" 0 95.959236 95.16761
788 "euclidean.R.S.(1).W.O.0" "euclidean" "R" "S" "1" "W" "O" 0 94.335685 93.36494
789 "euclidean.N.S.(2).W.O.0" "euclidean" "N" "S" "2" "W" "O" 0 98.938753 98.43871
790 "euclidean.S.S.(2).W.O.0" "euclidean" "S" "S" "2" "W" "O" 0 97.792680 97.03827
791 "euclidean.L.S.(2).W.O.0" "euclidean" "L" "S" "2" "W" "O" 0 96.511536 95.69514
792 "euclidean.R.S.(2).W.O.0" "euclidean" "R" "S" "2" "W" "O" 0 95.763323 94.82614
793 "euclidean.N.S.(0.5).M.A.0" "euclidean" "N" "S" "0.5" "M" "A" 0 30.396350 70.68367
794 "euclidean.S.S.(0.5).M.A.0" "euclidean" "S" "S" "0.5" "M" "A" 0 75.652460 81.33000
795 "euclidean.L.S.(0.5).M.A.0" "euclidean" "L" "S" "0.5" "M" "A" 0 75.700740 78.84418
796 "euclidean.R.S.(0.5).M.A.0" "euclidean" "R" "S" "0.5" "M" "A" 0 54.524088 61.46902
797 "euclidean.N.S.(1).M.A.0" "euclidean" "N" "S" "1" "M" "A" 0 92.426622 94.08593
798 "euclidean.S.S.(1).M.A.0" "euclidean" "S" "S" "1" "M" "A" 0 91.721281 91.85730
799 "euclidean.L.S.(1).M.A.0" "euclidean" "L" "S" "1" "M" "A" 0 88.390995 88.74384
800 "euclidean.R.S.(1).M.A.0" "euclidean" "R" "S" "1" "M" "A" 0 82.624272 83.94381
801 "euclidean.N.S.(2).M.A.0" "euclidean" "N" "S" "2" "M" "A" 0 98.063143 97.74725
802 "euclidean.S.S.(2).M.A.0" "euclidean" "S" "S" "2" "M" "A" 0 93.761858 93.58876
803 "euclidean.L.S.(2).M.A.0" "euclidean" "L" "S" "2" "M" "A" 0 90.689732 90.54931
804 "euclidean.R.S.(2).M.A.0" "euclidean" "R" "S" "2" "M" "A" 0 88.469477 88.31249
805 "euclidean.N.S.(0.5).M.O.0" "euclidean" "N" "S" "0.5" "M" "O" 0 24.100142 43.32783
806 "euclidean.S.S.(0.5).M.O.0" "euclidean" "S" "S" "0.5" "M" "O" 0 73.647557 75.22439
807 "euclidean.L.S.(0.5).M.O.0" "euclidean" "L" "S" "0.5" "M" "O" 0 78.655291 78.94683
808 "euclidean.R.S.(0.5).M.O.0" "euclidean" "R" "S" "0.5" "M" "O" 0 57.185997 61.69273
809 "euclidean.N.S.(1).M.O.0" "euclidean" "N" "S" "1" "M" "O" 0 92.743972 93.59662
810 "euclidean.S.S.(1).M.O.0" "euclidean" "S" "S" "1" "M" "O" 0 95.941332 95.14105
811 "euclidean.L.S.(1).M.O.0" "euclidean" "L" "S" "1" "M" "O" 0 94.329694 93.39917
812 "euclidean.R.S.(1).M.O.0" "euclidean" "R" "S" "1" "M" "O" 0 90.101475 89.54612
813 "euclidean.N.S.(2).M.O.0" "euclidean" "N" "S" "2" "M" "O" 0 98.858773 98.37666
814 "euclidean.S.S.(2).M.O.0" "euclidean" "S" "S" "2" "M" "O" 0 97.610874 96.83076
815 "euclidean.L.S.(2).M.O.0" "euclidean" "L" "S" "2" "M" "O" 0 96.222789 95.38831
816 "euclidean.R.S.(2).M.O.0" "euclidean" "R" "S" "2" "M" "O" 0 95.048545 94.05569
817 "euclidean.N.S.(0.5).W.A.1000" "euclidean" "N" "S" "0.5" "W" "A" 250 64.455598 92.69420
818 "euclidean.S.S.(0.5).W.A.1000" "euclidean" "S" "S" "0.5" "W" "A" 250 99.395806 98.80085
819 "euclidean.L.S.(0.5).W.A.1000" "euclidean" "L" "S" "0.5" "W" "A" 250 99.963169 98.80045
820 "euclidean.R.S.(0.5).W.A.1000" "euclidean" "R" "S" "0.5" "W" "A" 250 99.816633 98.49933
821 "euclidean.N.S.(1).W.A.1000" "euclidean" "N" "S" "1" "W" "A" 250 99.491128 98.71168
822 "euclidean.S.S.(1).W.A.1000" "euclidean" "S" "S" "1" "W" "A" 250 99.950196 98.99491
823 "euclidean.L.S.(1).W.A.1000" "euclidean" "L" "S" "1" "W" "A" 250 99.960706 98.76827
824 "euclidean.R.S.(1).W.A.1000" "euclidean" "R" "S" "1" "W" "A" 250 99.962445 98.73239
825 "euclidean.N.S.(2).W.A.1000" "euclidean" "N" "S" "2" "W" "A" 250 99.387375 98.62072
826 "euclidean.S.S.(2).W.A.1000" "euclidean" "S" "S" "2" "W" "A" 250 99.933678 98.96304
827 "euclidean.L.S.(2).W.A.1000" "euclidean" "L" "S" "2" "W" "A" 250 99.954118 98.74005
828 "euclidean.R.S.(2).W.A.1000" "euclidean" "R" "S" "2" "W" "A" 250 99.959357 98.75891
829 "euclidean.N.S.(0.5).W.O.1000" "euclidean" "N" "S" "0.5" "W" "O" 250 87.589839 95.37926
830 "euclidean.S.S.(0.5).W.O.1000" "euclidean" "S" "S" "0.5" "W" "O" 250 99.952258 98.83461
831 "euclidean.L.S.(0.5).W.O.1000" "euclidean" "L" "S" "0.5" "W" "O" 250 99.967523 98.72219
832 "euclidean.R.S.(0.5).W.O.1000" "euclidean" "R" "S" "0.5" "W" "O" 250 99.930033 98.59731
833 "euclidean.N.S.(1).W.O.1000" "euclidean" "N" "S" "1" "W" "O" 250 99.531215 98.67151
834 "euclidean.S.S.(1).W.O.1000" "euclidean" "S" "S" "1" "W" "O" 250 99.952161 98.90400
835 "euclidean.L.S.(1).W.O.1000" "euclidean" "L" "S" "1" "W" "O" 250 99.956057 98.69794
836 "euclidean.R.S.(1).W.O.1000" "euclidean" "R" "S" "1" "W" "O" 250 99.962225 98.68272
837 "euclidean.N.S.(2).W.O.1000" "euclidean" "N" "S" "2" "W" "O" 250 99.458252 98.67378
838 "euclidean.S.S.(2).W.O.1000" "euclidean" "S" "S" "2" "W" "O" 250 99.934670 98.88657
839 "euclidean.L.S.(2).W.O.1000" "euclidean" "L" "S" "2" "W" "O" 250 99.945687 98.67000
840 "euclidean.R.S.(2).W.O.1000" "euclidean" "R" "S" "2" "W" "O" 250 99.962597 98.69420
841 "euclidean.N.S.(0.5).M.A.1000" "euclidean" "N" "S" "0.5" "M" "A" 250 20.613524 82.46482
842 "euclidean.S.S.(0.5).M.A.1000" "euclidean" "S" "S" "0.5" "M" "A" 250 96.407459 98.22416
843 "euclidean.L.S.(0.5).M.A.1000" "euclidean" "L" "S" "0.5" "M" "A" 250 99.787551 98.78976
844 "euclidean.R.S.(0.5).M.A.1000" "euclidean" "R" "S" "0.5" "M" "A" 250 97.556914 97.70631
845 "euclidean.N.S.(1).M.A.1000" "euclidean" "N" "S" "1" "M" "A" 250 99.770390 98.91189
846 "euclidean.S.S.(1).M.A.1000" "euclidean" "S" "S" "1" "M" "A" 250 99.963318 98.98729
847 "euclidean.L.S.(1).M.A.1000" "euclidean" "L" "S" "1" "M" "A" 250 99.965708 98.79722
848 "euclidean.R.S.(1).M.A.1000" "euclidean" "R" "S" "1" "M" "A" 250 99.966535 98.72975
849 "euclidean.N.S.(2).M.A.1000" "euclidean" "N" "S" "2" "M" "A" 250 99.542047 98.78838
850 "euclidean.S.S.(2).M.A.1000" "euclidean" "S" "S" "2" "M" "A" 250 99.942790 98.97893
851 "euclidean.L.S.(2).M.A.1000" "euclidean" "L" "S" "2" "M" "A" 250 99.957044 98.74957
852 "euclidean.R.S.(2).M.A.1000" "euclidean" "R" "S" "2" "M" "A" 250 99.961322 98.75569
853 "euclidean.N.S.(0.5).M.O.1000" "euclidean" "N" "S" "0.5" "M" "O" 250 18.613345 62.93996
854 "euclidean.S.S.(0.5).M.O.1000" "euclidean" "S" "S" "0.5" "M" "O" 250 95.153223 97.31021
855 "euclidean.L.S.(0.5).M.O.1000" "euclidean" "L" "S" "0.5" "M" "O" 250 99.908996 98.78290
856 "euclidean.R.S.(0.5).M.O.1000" "euclidean" "R" "S" "0.5" "M" "O" 250 98.986610 97.98679
857 "euclidean.N.S.(1).M.O.1000" "euclidean" "N" "S" "1" "M" "O" 250 99.752381 98.36892
858 "euclidean.S.S.(1).M.O.1000" "euclidean" "S" "S" "1" "M" "O" 250 99.969081 98.80837
859 "euclidean.L.S.(1).M.O.1000" "euclidean" "L" "S" "1" "M" "O" 250 99.968397 98.73715
860 "euclidean.R.S.(1).M.O.1000" "euclidean" "R" "S" "1" "M" "O" 250 99.964029 98.66958
861 "euclidean.N.S.(2).M.O.1000" "euclidean" "N" "S" "2" "M" "O" 250 99.624215 98.70564
862 "euclidean.S.S.(2).M.O.1000" "euclidean" "S" "S" "2" "M" "O" 250 99.951204 98.87923
863 "euclidean.L.S.(2).M.O.1000" "euclidean" "L" "S" "2" "M" "O" 250 99.954106 98.68142
864 "euclidean.R.S.(2).M.O.1000" "euclidean" "R" "S" "2" "M" "O" 250 99.963799 98.69740
865 "euclidean.N.Z.(0.5).W.A.0" "euclidean" "N" "Z" "0.5" "W" "A" 0 47.790891 79.27190
866 "euclidean.S.Z.(0.5).W.A.0" "euclidean" "S" "Z" "0.5" "W" "A" 0 63.283913 76.05948
867 "euclidean.L.Z.(0.5).W.A.0" "euclidean" "L" "Z" "0.5" "W" "A" 0 63.070533 73.01306
868 "euclidean.R.Z.(0.5).W.A.0" "euclidean" "R" "Z" "0.5" "W" "A" 0 56.087568 62.42802
869 "euclidean.N.Z.(1).W.A.0" "euclidean" "N" "Z" "1" "W" "A" 0 92.995928 94.58259
870 "euclidean.S.Z.(1).W.A.0" "euclidean" "S" "Z" "1" "W" "A" 0 76.501631 84.88023
871 "euclidean.L.Z.(1).W.A.0" "euclidean" "L" "Z" "1" "W" "A" 0 73.719918 81.57090
872 "euclidean.R.Z.(1).W.A.0" "euclidean" "R" "Z" "1" "W" "A" 0 75.732447 79.10039
873 "euclidean.N.Z.(2).W.A.0" "euclidean" "N" "Z" "2" "W" "A" 0 96.835631 96.70040
874 "euclidean.S.Z.(2).W.A.0" "euclidean" "S" "Z" "2" "W" "A" 0 79.111277 86.54546
875 "euclidean.L.Z.(2).W.A.0" "euclidean" "L" "Z" "2" "W" "A" 0 76.049618 83.30624
876 "euclidean.R.Z.(2).W.A.0" "euclidean" "R" "Z" "2" "W" "A" 0 80.159597 82.65419
877 "euclidean.N.Z.(0.5).W.O.0" "euclidean" "N" "Z" "0.5" "W" "O" 0 67.354139 85.24969
878 "euclidean.S.Z.(0.5).W.O.0" "euclidean" "S" "Z" "0.5" "W" "O" 0 77.631643 85.01798
879 "euclidean.L.Z.(0.5).W.O.0" "euclidean" "L" "Z" "0.5" "W" "O" 0 76.886219 83.04444
880 "euclidean.R.Z.(0.5).W.O.0" "euclidean" "R" "Z" "0.5" "W" "O" 0 69.875156 73.91196
881 "euclidean.N.Z.(1).W.O.0" "euclidean" "N" "Z" "1" "W" "O" 0 96.729168 96.97578
882 "euclidean.S.Z.(1).W.O.0" "euclidean" "S" "Z" "1" "W" "O" 0 87.486006 91.10806
883 "euclidean.L.Z.(1).W.O.0" "euclidean" "L" "Z" "1" "W" "O" 0 85.313329 88.92341
884 "euclidean.R.Z.(1).W.O.0" "euclidean" "R" "Z" "1" "W" "O" 0 86.838035 87.77454
885 "euclidean.N.Z.(2).W.O.0" "euclidean" "N" "Z" "2" "W" "O" 0 98.309681 97.99342
886 "euclidean.S.Z.(2).W.O.0" "euclidean" "S" "Z" "2" "W" "O" 0 89.296209 91.97138
887 "euclidean.L.Z.(2).W.O.0" "euclidean" "L" "Z" "2" "W" "O" 0 87.046409 89.94359
888 "euclidean.R.Z.(2).W.O.0" "euclidean" "R" "Z" "2" "W" "O" 0 89.994710 90.10968
889 "euclidean.N.Z.(0.5).M.A.0" "euclidean" "N" "Z" "0.5" "M" "A" 0 24.985778 67.29841
890 "euclidean.S.Z.(0.5).M.A.0" "euclidean" "S" "Z" "0.5" "M" "A" 0 51.638678 68.05897
891 "euclidean.L.Z.(0.5).M.A.0" "euclidean" "L" "Z" "0.5" "M" "A" 0 52.764218 64.43930
892 "euclidean.R.Z.(0.5).M.A.0" "euclidean" "R" "Z" "0.5" "M" "A" 0 37.788226 49.80734
893 "euclidean.N.Z.(1).M.A.0" "euclidean" "N" "Z" "1" "M" "A" 0 87.841124 92.08202
894 "euclidean.S.Z.(1).M.A.0" "euclidean" "S" "Z" "1" "M" "A" 0 74.024464 83.28127
895 "euclidean.L.Z.(1).M.A.0" "euclidean" "L" "Z" "1" "M" "A" 0 71.132971 79.70695
896 "euclidean.R.Z.(1).M.A.0" "euclidean" "R" "Z" "1" "M" "A" 0 70.110255 74.83646
897 "euclidean.N.Z.(2).M.A.0" "euclidean" "N" "Z" "2" "M" "A" 0 96.540785 96.62916
898 "euclidean.S.Z.(2).M.A.0" "euclidean" "S" "Z" "2" "M" "A" 0 78.574109 86.22698
899 "euclidean.L.Z.(2).M.A.0" "euclidean" "L" "Z" "2" "M" "A" 0 75.487993 82.88957
900 "euclidean.R.Z.(2).M.A.0" "euclidean" "R" "Z" "2" "M" "A" 0 78.860616 81.71739
901 "euclidean.N.Z.(0.5).M.O.0" "euclidean" "N" "Z" "0.5" "M" "O" 0 20.353637 39.76826
902 "euclidean.S.Z.(0.5).M.O.0" "euclidean" "S" "Z" "0.5" "M" "O" 0 48.950854 56.60223
903 "euclidean.L.Z.(0.5).M.O.0" "euclidean" "L" "Z" "0.5" "M" "O" 0 52.917141 59.85028
904 "euclidean.R.Z.(0.5).M.O.0" "euclidean" "R" "Z" "0.5" "M" "O" 0 34.300075 45.71461
905 "euclidean.N.Z.(1).M.O.0" "euclidean" "N" "Z" "1" "M" "O" 0 88.264212 91.35924
906 "euclidean.S.Z.(1).M.O.0" "euclidean" "S" "Z" "1" "M" "O" 0 82.679035 87.65643
907 "euclidean.L.Z.(1).M.O.0" "euclidean" "L" "Z" "1" "M" "O" 0 80.891923 85.57424
908 "euclidean.R.Z.(1).M.O.0" "euclidean" "R" "Z" "1" "M" "O" 0 78.239111 80.96081
909 "euclidean.N.Z.(2).M.O.0" "euclidean" "N" "Z" "2" "M" "O" 0 98.061393 97.75525
910 "euclidean.S.Z.(2).M.O.0" "euclidean" "S" "Z" "2" "M" "O" 0 88.357726 91.42853
911 "euclidean.L.Z.(2).M.O.0" "euclidean" "L" "Z" "2" "M" "O" 0 86.124683 89.35034
912 "euclidean.R.Z.(2).M.O.0" "euclidean" "R" "Z" "2" "M" "O" 0 88.354982 88.84877
913 "euclidean.N.Z.(0.5).W.A.1000" "euclidean" "N" "Z" "0.5" "W" "A" 250 62.823873 92.38896
914 "euclidean.S.Z.(0.5).W.A.1000" "euclidean" "S" "Z" "0.5" "W" "A" 250 99.436093 98.79625
915 "euclidean.L.Z.(0.5).W.A.1000" "euclidean" "L" "Z" "0.5" "W" "A" 250 99.962434 98.84447
916 "euclidean.R.Z.(0.5).W.A.1000" "euclidean" "R" "Z" "0.5" "W" "A" 250 99.876049 98.63913
917 "euclidean.N.Z.(1).W.A.1000" "euclidean" "N" "Z" "1" "W" "A" 250 99.455775 98.67818
918 "euclidean.S.Z.(1).W.A.1000" "euclidean" "S" "Z" "1" "W" "A" 250 99.955014 99.02417
919 "euclidean.L.Z.(1).W.A.1000" "euclidean" "L" "Z" "1" "W" "A" 250 99.966897 98.85022
920 "euclidean.R.Z.(1).W.A.1000" "euclidean" "R" "Z" "1" "W" "A" 250 99.968098 98.78681
921 "euclidean.N.Z.(2).W.A.1000" "euclidean" "N" "Z" "2" "W" "A" 250 99.363572 98.59190
922 "euclidean.S.Z.(2).W.A.1000" "euclidean" "S" "Z" "2" "W" "A" 250 99.931835 99.00151
923 "euclidean.L.Z.(2).W.A.1000" "euclidean" "L" "Z" "2" "W" "A" 250 99.961837 98.82138
924 "euclidean.R.Z.(2).W.A.1000" "euclidean" "R" "Z" "2" "W" "A" 250 99.967626 98.81052
925 "euclidean.N.Z.(0.5).W.O.1000" "euclidean" "N" "Z" "0.5" "W" "O" 250 86.625264 95.13341
926 "euclidean.S.Z.(0.5).W.O.1000" "euclidean" "S" "Z" "0.5" "W" "O" 250 99.933566 98.88264
927 "euclidean.L.Z.(0.5).W.O.1000" "euclidean" "L" "Z" "0.5" "W" "O" 250 99.966108 98.78954
928 "euclidean.R.Z.(0.5).W.O.1000" "euclidean" "R" "Z" "0.5" "W" "O" 250 99.940577 98.69439
929 "euclidean.N.Z.(1).W.O.1000" "euclidean" "N" "Z" "1" "W" "O" 250 99.482207 98.64135
930 "euclidean.S.Z.(1).W.O.1000" "euclidean" "S" "Z" "1" "W" "O" 250 99.949093 98.94880
931 "euclidean.L.Z.(1).W.O.1000" "euclidean" "L" "Z" "1" "W" "O" 250 99.962341 98.77584
932 "euclidean.R.Z.(1).W.O.1000" "euclidean" "R" "Z" "1" "W" "O" 250 99.966521 98.74777
933 "euclidean.N.Z.(2).W.O.1000" "euclidean" "N" "Z" "2" "W" "O" 250 99.414866 98.66352
934 "euclidean.S.Z.(2).W.O.1000" "euclidean" "S" "Z" "2" "W" "O" 250 99.929159 98.94123
935 "euclidean.L.Z.(2).W.O.1000" "euclidean" "L" "Z" "2" "W" "O" 250 99.955662 98.74498
936 "euclidean.R.Z.(2).W.O.1000" "euclidean" "R" "Z" "2" "W" "O" 250 99.966911 98.75906
937 "euclidean.N.Z.(0.5).M.A.1000" "euclidean" "N" "Z" "0.5" "M" "A" 250 20.389470 81.49221
938 "euclidean.S.Z.(0.5).M.A.1000" "euclidean" "S" "Z" "0.5" "M" "A" 250 96.492272 98.13910
939 "euclidean.L.Z.(0.5).M.A.1000" "euclidean" "L" "Z" "0.5" "M" "A" 250 99.705734 98.81317
940 "euclidean.R.Z.(0.5).M.A.1000" "euclidean" "R" "Z" "0.5" "M" "A" 250 96.612655 96.93544
941 "euclidean.N.Z.(1).M.A.1000" "euclidean" "N" "Z" "1" "M" "A" 250 99.799596 98.92873
942 "euclidean.S.Z.(1).M.A.1000" "euclidean" "S" "Z" "1" "M" "A" 250 99.967264 99.02087
943 "euclidean.L.Z.(1).M.A.1000" "euclidean" "L" "Z" "1" "M" "A" 250 99.969324 98.87844
944 "euclidean.R.Z.(1).M.A.1000" "euclidean" "R" "Z" "1" "M" "A" 250 99.966630 98.78849
945 "euclidean.N.Z.(2).M.A.1000" "euclidean" "N" "Z" "2" "M" "A" 250 99.532310 98.76723
946 "euclidean.S.Z.(2).M.A.1000" "euclidean" "S" "Z" "2" "M" "A" 250 99.944012 99.02041
947 "euclidean.L.Z.(2).M.A.1000" "euclidean" "L" "Z" "2" "M" "A" 250 99.963515 98.83097
948 "euclidean.R.Z.(2).M.A.1000" "euclidean" "R" "Z" "2" "M" "A" 250 99.967927 98.80832
949 "euclidean.N.Z.(0.5).M.O.1000" "euclidean" "N" "Z" "0.5" "M" "O" 250 18.722038 59.77891
950 "euclidean.S.Z.(0.5).M.O.1000" "euclidean" "S" "Z" "0.5" "M" "O" 250 95.479255 97.47869
951 "euclidean.L.Z.(0.5).M.O.1000" "euclidean" "L" "Z" "0.5" "M" "O" 250 99.821010 98.79014
952 "euclidean.R.Z.(0.5).M.O.1000" "euclidean" "R" "Z" "0.5" "M" "O" 250 98.155674 97.39382
953 "euclidean.N.Z.(1).M.O.1000" "euclidean" "N" "Z" "1" "M" "O" 250 99.752162 98.38688
954 "euclidean.S.Z.(1).M.O.1000" "euclidean" "S" "Z" "1" "M" "O" 250 99.968231 98.88997
955 "euclidean.L.Z.(1).M.O.1000" "euclidean" "L" "Z" "1" "M" "O" 250 99.969258 98.82390
956 "euclidean.R.Z.(1).M.O.1000" "euclidean" "R" "Z" "1" "M" "O" 250 99.966230 98.76064
957 "euclidean.N.Z.(2).M.O.1000" "euclidean" "N" "Z" "2" "M" "O" 250 99.595022 98.69739
958 "euclidean.S.Z.(2).M.O.1000" "euclidean" "S" "Z" "2" "M" "O" 250 99.948556 98.93520
959 "euclidean.L.Z.(2).M.O.1000" "euclidean" "L" "Z" "2" "M" "O" 250 99.960817 98.77180
960 "euclidean.R.Z.(2).M.O.1000" "euclidean" "R" "Z" "2" "M" "O" 250 99.967414 98.76607
961 "euclidean.N.T.(0.5).W.A.0" "euclidean" "N" "T" "0.5" "W" "A" 0 47.380971 73.78261
962 "euclidean.S.T.(0.5).W.A.0" "euclidean" "S" "T" "0.5" "W" "A" 0 55.438322 79.48425
963 "euclidean.L.T.(0.5).W.A.0" "euclidean" "L" "T" "0.5" "W" "A" 0 53.911809 79.08358
964 "euclidean.R.T.(0.5).W.A.0" "euclidean" "R" "T" "0.5" "W" "A" 0 32.542342 67.59946
965 "euclidean.N.T.(1).W.A.0" "euclidean" "N" "T" "1" "W" "A" 0 87.676651 93.35811
966 "euclidean.S.T.(1).W.A.0" "euclidean" "S" "T" "1" "W" "A" 0 87.832148 92.16656
967 "euclidean.L.T.(1).W.A.0" "euclidean" "L" "T" "1" "W" "A" 0 80.936799 88.85376
968 "euclidean.R.T.(1).W.A.0" "euclidean" "R" "T" "1" "W" "A" 0 69.533498 83.66518
969 "euclidean.N.T.(2).W.A.0" "euclidean" "N" "T" "2" "W" "A" 0 93.550148 96.34895
970 "euclidean.S.T.(2).W.A.0" "euclidean" "S" "T" "2" "W" "A" 0 92.525248 94.70734
971 "euclidean.L.T.(2).W.A.0" "euclidean" "L" "T" "2" "W" "A" 0 85.864165 91.64478
972 "euclidean.R.T.(2).W.A.0" "euclidean" "R" "T" "2" "W" "A" 0 80.101134 88.51360
973 "euclidean.N.T.(0.5).W.O.0" "euclidean" "N" "T" "0.5" "W" "O" 0 39.178207 69.22272
974 "euclidean.S.T.(0.5).W.O.0" "euclidean" "S" "T" "0.5" "W" "O" 0 56.451949 79.29072
975 "euclidean.L.T.(0.5).W.O.0" "euclidean" "L" "T" "0.5" "W" "O" 0 57.423734 80.49291
976 "euclidean.R.T.(0.5).W.O.0" "euclidean" "R" "T" "0.5" "W" "O" 0 35.998362 69.77689
977 "euclidean.N.T.(1).W.O.0" "euclidean" "N" "T" "1" "W" "O" 0 88.759501 93.05816
978 "euclidean.S.T.(1).W.O.0" "euclidean" "S" "T" "1" "W" "O" 0 89.719913 92.81740
979 "euclidean.L.T.(1).W.O.0" "euclidean" "L" "T" "1" "W" "O" 0 83.812376 90.18626
980 "euclidean.R.T.(1).W.O.0" "euclidean" "R" "T" "1" "W" "O" 0 73.540131 85.81705
981 "euclidean.N.T.(2).W.O.0" "euclidean" "N" "T" "2" "W" "O" 0 97.791815 97.44885
982 "euclidean.S.T.(2).W.O.0" "euclidean" "S" "T" "2" "W" "O" 0 94.048421 95.18161
983 "euclidean.L.T.(2).W.O.0" "euclidean" "L" "T" "2" "W" "O" 0 88.104418 92.77556
984 "euclidean.R.T.(2).W.O.0" "euclidean" "R" "T" "2" "W" "O" 0 83.429512 90.26729
985 "euclidean.N.T.(0.5).M.A.0" "euclidean" "N" "T" "0.5" "M" "A" 0 21.907228 65.06988
986 "euclidean.S.T.(0.5).M.A.0" "euclidean" "S" "T" "0.5" "M" "A" 0 37.135844 71.04904
987 "euclidean.L.T.(0.5).M.A.0" "euclidean" "L" "T" "0.5" "M" "A" 0 41.192230 73.40906
988 "euclidean.R.T.(0.5).M.A.0" "euclidean" "R" "T" "0.5" "M" "A" 0 21.726803 58.78413
989 "euclidean.N.T.(1).M.A.0" "euclidean" "N" "T" "1" "M" "A" 0 70.905204 87.48667
990 "euclidean.S.T.(1).M.A.0" "euclidean" "S" "T" "1" "M" "A" 0 81.377207 89.19172
991 "euclidean.L.T.(1).M.A.0" "euclidean" "L" "T" "1" "M" "A" 0 76.627129 87.08136
992 "euclidean.R.T.(1).M.A.0" "euclidean" "R" "T" "1" "M" "A" 0 62.353585 80.83560
993 "euclidean.N.T.(2).M.A.0" "euclidean" "N" "T" "2" "M" "A" 0 92.811742 95.80344
994 "euclidean.S.T.(2).M.A.0" "euclidean" "S" "T" "2" "M" "A" 0 92.206637 94.41415
995 "euclidean.L.T.(2).M.A.0" "euclidean" "L" "T" "2" "M" "A" 0 85.345173 91.25037
996 "euclidean.R.T.(2).M.A.0" "euclidean" "R" "T" "2" "M" "A" 0 78.796045 87.68041
997 "euclidean.N.T.(0.5).M.O.0" "euclidean" "N" "T" "0.5" "M" "O" 0 3.742473 17.94065
998 "euclidean.S.T.(0.5).M.O.0" "euclidean" "S" "T" "0.5" "M" "O" 0 10.918271 43.00693
999 "euclidean.L.T.(0.5).M.O.0" "euclidean" "L" "T" "0.5" "M" "O" 0 22.794901 56.60049
1000 "euclidean.R.T.(0.5).M.O.0" "euclidean" "R" "T" "0.5" "M" "O" 0 11.349266 43.63461
1001 "euclidean.N.T.(1).M.O.0" "euclidean" "N" "T" "1" "M" "O" 0 27.709973 65.18295
1002 "euclidean.S.T.(1).M.O.0" "euclidean" "S" "T" "1" "M" "O" 0 62.685047 80.06450
1003 "euclidean.L.T.(1).M.O.0" "euclidean" "L" "T" "1" "M" "O" 0 70.167162 83.73755
1004 "euclidean.R.T.(1).M.O.0" "euclidean" "R" "T" "1" "M" "O" 0 54.742164 77.92124
1005 "euclidean.N.T.(2).M.O.0" "euclidean" "N" "T" "2" "M" "O" 0 84.138000 91.65697
1006 "euclidean.S.T.(2).M.O.0" "euclidean" "S" "T" "2" "M" "O" 0 91.941121 93.61436
1007 "euclidean.L.T.(2).M.O.0" "euclidean" "L" "T" "2" "M" "O" 0 86.433637 91.49041
1008 "euclidean.R.T.(2).M.O.0" "euclidean" "R" "T" "2" "M" "O" 0 80.014240 88.11192
1009 "euclidean.N.T.(0.5).W.A.1000" "euclidean" "N" "T" "0.5" "W" "A" 250 47.380971 73.78261
1010 "euclidean.S.T.(0.5).W.A.1000" "euclidean" "S" "T" "0.5" "W" "A" 250 55.438322 79.48425
1011 "euclidean.L.T.(0.5).W.A.1000" "euclidean" "L" "T" "0.5" "W" "A" 250 53.911809 79.08358
1012 "euclidean.R.T.(0.5).W.A.1000" "euclidean" "R" "T" "0.5" "W" "A" 250 32.542342 67.59946
1013 "euclidean.N.T.(1).W.A.1000" "euclidean" "N" "T" "1" "W" "A" 250 87.676651 93.35811
1014 "euclidean.S.T.(1).W.A.1000" "euclidean" "S" "T" "1" "W" "A" 250 87.832148 92.16656
1015 "euclidean.L.T.(1).W.A.1000" "euclidean" "L" "T" "1" "W" "A" 250 80.936799 88.85376
1016 "euclidean.R.T.(1).W.A.1000" "euclidean" "R" "T" "1" "W" "A" 250 69.533498 83.66518
1017 "euclidean.N.T.(2).W.A.1000" "euclidean" "N" "T" "2" "W" "A" 250 93.550148 96.34895
1018 "euclidean.S.T.(2).W.A.1000" "euclidean" "S" "T" "2" "W" "A" 250 92.525248 94.70734
1019 "euclidean.L.T.(2).W.A.1000" "euclidean" "L" "T" "2" "W" "A" 250 85.864165 91.64478
1020 "euclidean.R.T.(2).W.A.1000" "euclidean" "R" "T" "2" "W" "A" 250 80.101134 88.51360
1021 "euclidean.N.T.(0.5).W.O.1000" "euclidean" "N" "T" "0.5" "W" "O" 250 39.178207 69.22272
1022 "euclidean.S.T.(0.5).W.O.1000" "euclidean" "S" "T" "0.5" "W" "O" 250 56.451949 79.29072
1023 "euclidean.L.T.(0.5).W.O.1000" "euclidean" "L" "T" "0.5" "W" "O" 250 57.423734 80.49291
1024 "euclidean.R.T.(0.5).W.O.1000" "euclidean" "R" "T" "0.5" "W" "O" 250 35.998362 69.77689
1025 "euclidean.N.T.(1).W.O.1000" "euclidean" "N" "T" "1" "W" "O" 250 88.759501 93.05816
1026 "euclidean.S.T.(1).W.O.1000" "euclidean" "S" "T" "1" "W" "O" 250 89.719913 92.81740
1027 "euclidean.L.T.(1).W.O.1000" "euclidean" "L" "T" "1" "W" "O" 250 83.812376 90.18626
1028 "euclidean.R.T.(1).W.O.1000" "euclidean" "R" "T" "1" "W" "O" 250 73.540131 85.81705
1029 "euclidean.N.T.(2).W.O.1000" "euclidean" "N" "T" "2" "W" "O" 250 97.791815 97.44885
1030 "euclidean.S.T.(2).W.O.1000" "euclidean" "S" "T" "2" "W" "O" 250 94.048421 95.18161
1031 "euclidean.L.T.(2).W.O.1000" "euclidean" "L" "T" "2" "W" "O" 250 88.104418 92.77556
1032 "euclidean.R.T.(2).W.O.1000" "euclidean" "R" "T" "2" "W" "O" 250 83.429512 90.26729
1033 "euclidean.N.T.(0.5).M.A.1000" "euclidean" "N" "T" "0.5" "M" "A" 250 21.907228 65.06988
1034 "euclidean.S.T.(0.5).M.A.1000" "euclidean" "S" "T" "0.5" "M" "A" 250 37.135844 71.04904
1035 "euclidean.L.T.(0.5).M.A.1000" "euclidean" "L" "T" "0.5" "M" "A" 250 41.192230 73.40906
1036 "euclidean.R.T.(0.5).M.A.1000" "euclidean" "R" "T" "0.5" "M" "A" 250 21.726803 58.78413
1037 "euclidean.N.T.(1).M.A.1000" "euclidean" "N" "T" "1" "M" "A" 250 70.905204 87.48667
1038 "euclidean.S.T.(1).M.A.1000" "euclidean" "S" "T" "1" "M" "A" 250 81.377207 89.19172
1039 "euclidean.L.T.(1).M.A.1000" "euclidean" "L" "T" "1" "M" "A" 250 76.627129 87.08136
1040 "euclidean.R.T.(1).M.A.1000" "euclidean" "R" "T" "1" "M" "A" 250 62.353585 80.83560
1041 "euclidean.N.T.(2).M.A.1000" "euclidean" "N" "T" "2" "M" "A" 250 92.811742 95.80344
1042 "euclidean.S.T.(2).M.A.1000" "euclidean" "S" "T" "2" "M" "A" 250 92.206637 94.41415
1043 "euclidean.L.T.(2).M.A.1000" "euclidean" "L" "T" "2" "M" "A" 250 85.345173 91.25037
1044 "euclidean.R.T.(2).M.A.1000" "euclidean" "R" "T" "2" "M" "A" 250 78.796045 87.68041
1045 "euclidean.N.T.(0.5).M.O.1000" "euclidean" "N" "T" "0.5" "M" "O" 250 3.742473 17.94065
1046 "euclidean.S.T.(0.5).M.O.1000" "euclidean" "S" "T" "0.5" "M" "O" 250 10.918271 43.00693
1047 "euclidean.L.T.(0.5).M.O.1000" "euclidean" "L" "T" "0.5" "M" "O" 250 22.794901 56.60049
1048 "euclidean.R.T.(0.5).M.O.1000" "euclidean" "R" "T" "0.5" "M" "O" 250 11.349266 43.63461
1049 "euclidean.N.T.(1).M.O.1000" "euclidean" "N" "T" "1" "M" "O" 250 27.709973 65.18295
1050 "euclidean.S.T.(1).M.O.1000" "euclidean" "S" "T" "1" "M" "O" 250 62.685047 80.06450
1051 "euclidean.L.T.(1).M.O.1000" "euclidean" "L" "T" "1" "M" "O" 250 70.167162 83.73755
1052 "euclidean.R.T.(1).M.O.1000" "euclidean" "R" "T" "1" "M" "O" 250 54.742164 77.92124
1053 "euclidean.N.T.(2).M.O.1000" "euclidean" "N" "T" "2" "M" "O" 250 84.138000 91.65697
1054 "euclidean.S.T.(2).M.O.1000" "euclidean" "S" "T" "2" "M" "O" 250 91.941121 93.61436
1055 "euclidean.L.T.(2).M.O.1000" "euclidean" "L" "T" "2" "M" "O" 250 86.433637 91.49041
1056 "euclidean.R.T.(2).M.O.1000" "euclidean" "R" "T" "2" "M" "O" 250 80.014240 88.11192
1057 "euclidean.N.N.(0.5).W.A.0" "euclidean" "N" "N" "0.5" "W" "A" 0 64.455598 92.69420
1058 "euclidean.S.N.(0.5).W.A.0" "euclidean" "S" "N" "0.5" "W" "A" 0 99.395806 98.80085
1059 "euclidean.L.N.(0.5).W.A.0" "euclidean" "L" "N" "0.5" "W" "A" 0 99.963169 98.80045
1060 "euclidean.R.N.(0.5).W.A.0" "euclidean" "R" "N" "0.5" "W" "A" 0 99.816633 98.49933
1061 "euclidean.N.N.(1).W.A.0" "euclidean" "N" "N" "1" "W" "A" 0 99.491128 98.71168
1062 "euclidean.S.N.(1).W.A.0" "euclidean" "S" "N" "1" "W" "A" 0 99.950196 98.99491
1063 "euclidean.L.N.(1).W.A.0" "euclidean" "L" "N" "1" "W" "A" 0 99.960706 98.76827
1064 "euclidean.R.N.(1).W.A.0" "euclidean" "R" "N" "1" "W" "A" 0 99.962445 98.73239
1065 "euclidean.N.N.(2).W.A.0" "euclidean" "N" "N" "2" "W" "A" 0 99.387375 98.62072
1066 "euclidean.S.N.(2).W.A.0" "euclidean" "S" "N" "2" "W" "A" 0 99.933678 98.96304
1067 "euclidean.L.N.(2).W.A.0" "euclidean" "L" "N" "2" "W" "A" 0 99.954118 98.74005
1068 "euclidean.R.N.(2).W.A.0" "euclidean" "R" "N" "2" "W" "A" 0 99.959357 98.75891
1069 "euclidean.N.N.(0.5).W.O.0" "euclidean" "N" "N" "0.5" "W" "O" 0 87.589839 95.37926
1070 "euclidean.S.N.(0.5).W.O.0" "euclidean" "S" "N" "0.5" "W" "O" 0 99.952258 98.83461
1071 "euclidean.L.N.(0.5).W.O.0" "euclidean" "L" "N" "0.5" "W" "O" 0 99.967523 98.72219
1072 "euclidean.R.N.(0.5).W.O.0" "euclidean" "R" "N" "0.5" "W" "O" 0 99.930033 98.59731
1073 "euclidean.N.N.(1).W.O.0" "euclidean" "N" "N" "1" "W" "O" 0 99.531215 98.67151
1074 "euclidean.S.N.(1).W.O.0" "euclidean" "S" "N" "1" "W" "O" 0 99.952161 98.90400
1075 "euclidean.L.N.(1).W.O.0" "euclidean" "L" "N" "1" "W" "O" 0 99.956057 98.69794
1076 "euclidean.R.N.(1).W.O.0" "euclidean" "R" "N" "1" "W" "O" 0 99.962225 98.68272
1077 "euclidean.N.N.(2).W.O.0" "euclidean" "N" "N" "2" "W" "O" 0 99.458252 98.67378
1078 "euclidean.S.N.(2).W.O.0" "euclidean" "S" "N" "2" "W" "O" 0 99.934670 98.88657
1079 "euclidean.L.N.(2).W.O.0" "euclidean" "L" "N" "2" "W" "O" 0 99.945687 98.67000
1080 "euclidean.R.N.(2).W.O.0" "euclidean" "R" "N" "2" "W" "O" 0 99.962597 98.69420
1081 "euclidean.N.N.(0.5).M.A.0" "euclidean" "N" "N" "0.5" "M" "A" 0 20.613524 82.46482
1082 "euclidean.S.N.(0.5).M.A.0" "euclidean" "S" "N" "0.5" "M" "A" 0 96.407459 98.22416
1083 "euclidean.L.N.(0.5).M.A.0" "euclidean" "L" "N" "0.5" "M" "A" 0 99.787551 98.78976
1084 "euclidean.R.N.(0.5).M.A.0" "euclidean" "R" "N" "0.5" "M" "A" 0 97.556914 97.70631
1085 "euclidean.N.N.(1).M.A.0" "euclidean" "N" "N" "1" "M" "A" 0 99.770390 98.91189
1086 "euclidean.S.N.(1).M.A.0" "euclidean" "S" "N" "1" "M" "A" 0 99.963318 98.98729
1087 "euclidean.L.N.(1).M.A.0" "euclidean" "L" "N" "1" "M" "A" 0 99.965708 98.79722
1088 "euclidean.R.N.(1).M.A.0" "euclidean" "R" "N" "1" "M" "A" 0 99.966535 98.72975
1089 "euclidean.N.N.(2).M.A.0" "euclidean" "N" "N" "2" "M" "A" 0 99.542047 98.78838
1090 "euclidean.S.N.(2).M.A.0" "euclidean" "S" "N" "2" "M" "A" 0 99.942790 98.97893
1091 "euclidean.L.N.(2).M.A.0" "euclidean" "L" "N" "2" "M" "A" 0 99.957044 98.74957
1092 "euclidean.R.N.(2).M.A.0" "euclidean" "R" "N" "2" "M" "A" 0 99.961322 98.75569
1093 "euclidean.N.N.(0.5).M.O.0" "euclidean" "N" "N" "0.5" "M" "O" 0 18.613345 62.93996
1094 "euclidean.S.N.(0.5).M.O.0" "euclidean" "S" "N" "0.5" "M" "O" 0 95.153223 97.31021
1095 "euclidean.L.N.(0.5).M.O.0" "euclidean" "L" "N" "0.5" "M" "O" 0 99.908996 98.78290
1096 "euclidean.R.N.(0.5).M.O.0" "euclidean" "R" "N" "0.5" "M" "O" 0 98.986610 97.98679
1097 "euclidean.N.N.(1).M.O.0" "euclidean" "N" "N" "1" "M" "O" 0 99.752381 98.36892
1098 "euclidean.S.N.(1).M.O.0" "euclidean" "S" "N" "1" "M" "O" 0 99.969081 98.80837
1099 "euclidean.L.N.(1).M.O.0" "euclidean" "L" "N" "1" "M" "O" 0 99.968397 98.73715
1100 "euclidean.R.N.(1).M.O.0" "euclidean" "R" "N" "1" "M" "O" 0 99.964029 98.66958
1101 "euclidean.N.N.(2).M.O.0" "euclidean" "N" "N" "2" "M" "O" 0 99.624215 98.70564
1102 "euclidean.S.N.(2).M.O.0" "euclidean" "S" "N" "2" "M" "O" 0 99.951204 98.87923
1103 "euclidean.L.N.(2).M.O.0" "euclidean" "L" "N" "2" "M" "O" 0 99.954106 98.68142
1104 "euclidean.R.N.(2).M.O.0" "euclidean" "R" "N" "2" "M" "O" 0 99.963799 98.69740
1105 "euclidean.N.N.(0.5).W.A.1000" "euclidean" "N" "N" "0.5" "W" "A" 250 64.455598 92.69420
1106 "euclidean.S.N.(0.5).W.A.1000" "euclidean" "S" "N" "0.5" "W" "A" 250 99.395806 98.80085
1107 "euclidean.L.N.(0.5).W.A.1000" "euclidean" "L" "N" "0.5" "W" "A" 250 99.963169 98.80045
1108 "euclidean.R.N.(0.5).W.A.1000" "euclidean" "R" "N" "0.5" "W" "A" 250 99.816633 98.49933
1109 "euclidean.N.N.(1).W.A.1000" "euclidean" "N" "N" "1" "W" "A" 250 99.491128 98.71168
1110 "euclidean.S.N.(1).W.A.1000" "euclidean" "S" "N" "1" "W" "A" 250 99.950196 98.99491
1111 "euclidean.L.N.(1).W.A.1000" "euclidean" "L" "N" "1" "W" "A" 250 99.960706 98.76827
1112 "euclidean.R.N.(1).W.A.1000" "euclidean" "R" "N" "1" "W" "A" 250 99.962445 98.73239
1113 "euclidean.N.N.(2).W.A.1000" "euclidean" "N" "N" "2" "W" "A" 250 99.387375 98.62072
1114 "euclidean.S.N.(2).W.A.1000" "euclidean" "S" "N" "2" "W" "A" 250 99.933678 98.96304
1115 "euclidean.L.N.(2).W.A.1000" "euclidean" "L" "N" "2" "W" "A" 250 99.954118 98.74005
1116 "euclidean.R.N.(2).W.A.1000" "euclidean" "R" "N" "2" "W" "A" 250 99.959357 98.75891
1117 "euclidean.N.N.(0.5).W.O.1000" "euclidean" "N" "N" "0.5" "W" "O" 250 87.589839 95.37926
1118 "euclidean.S.N.(0.5).W.O.1000" "euclidean" "S" "N" "0.5" "W" "O" 250 99.952258 98.83461
1119 "euclidean.L.N.(0.5).W.O.1000" "euclidean" "L" "N" "0.5" "W" "O" 250 99.967523 98.72219
1120 "euclidean.R.N.(0.5).W.O.1000" "euclidean" "R" "N" "0.5" "W" "O" 250 99.930033 98.59731
1121 "euclidean.N.N.(1).W.O.1000" "euclidean" "N" "N" "1" "W" "O" 250 99.531215 98.67151
1122 "euclidean.S.N.(1).W.O.1000" "euclidean" "S" "N" "1" "W" "O" 250 99.952161 98.90400
1123 "euclidean.L.N.(1).W.O.1000" "euclidean" "L" "N" "1" "W" "O" 250 99.956057 98.69794
1124 "euclidean.R.N.(1).W.O.1000" "euclidean" "R" "N" "1" "W" "O" 250 99.962225 98.68272
1125 "euclidean.N.N.(2).W.O.1000" "euclidean" "N" "N" "2" "W" "O" 250 99.458252 98.67378
1126 "euclidean.S.N.(2).W.O.1000" "euclidean" "S" "N" "2" "W" "O" 250 99.934670 98.88657
1127 "euclidean.L.N.(2).W.O.1000" "euclidean" "L" "N" "2" "W" "O" 250 99.945687 98.67000
1128 "euclidean.R.N.(2).W.O.1000" "euclidean" "R" "N" "2" "W" "O" 250 99.962597 98.69420
1129 "euclidean.N.N.(0.5).M.A.1000" "euclidean" "N" "N" "0.5" "M" "A" 250 20.613524 82.46482
1130 "euclidean.S.N.(0.5).M.A.1000" "euclidean" "S" "N" "0.5" "M" "A" 250 96.407459 98.22416
1131 "euclidean.L.N.(0.5).M.A.1000" "euclidean" "L" "N" "0.5" "M" "A" 250 99.787551 98.78976
1132 "euclidean.R.N.(0.5).M.A.1000" "euclidean" "R" "N" "0.5" "M" "A" 250 97.556914 97.70631
1133 "euclidean.N.N.(1).M.A.1000" "euclidean" "N" "N" "1" "M" "A" 250 99.770390 98.91189
1134 "euclidean.S.N.(1).M.A.1000" "euclidean" "S" "N" "1" "M" "A" 250 99.963318 98.98729
1135 "euclidean.L.N.(1).M.A.1000" "euclidean" "L" "N" "1" "M" "A" 250 99.965708 98.79722
1136 "euclidean.R.N.(1).M.A.1000" "euclidean" "R" "N" "1" "M" "A" 250 99.966535 98.72975
1137 "euclidean.N.N.(2).M.A.1000" "euclidean" "N" "N" "2" "M" "A" 250 99.542047 98.78838
1138 "euclidean.S.N.(2).M.A.1000" "euclidean" "S" "N" "2" "M" "A" 250 99.942790 98.97893
1139 "euclidean.L.N.(2).M.A.1000" "euclidean" "L" "N" "2" "M" "A" 250 99.957044 98.74957
1140 "euclidean.R.N.(2).M.A.1000" "euclidean" "R" "N" "2" "M" "A" 250 99.961322 98.75569
1141 "euclidean.N.N.(0.5).M.O.1000" "euclidean" "N" "N" "0.5" "M" "O" 250 18.613345 62.93996
1142 "euclidean.S.N.(0.5).M.O.1000" "euclidean" "S" "N" "0.5" "M" "O" 250 95.153223 97.31021
1143 "euclidean.L.N.(0.5).M.O.1000" "euclidean" "L" "N" "0.5" "M" "O" 250 99.908996 98.78290
1144 "euclidean.R.N.(0.5).M.O.1000" "euclidean" "R" "N" "0.5" "M" "O" 250 98.986610 97.98679
1145 "euclidean.N.N.(1).M.O.1000" "euclidean" "N" "N" "1" "M" "O" 250 99.752381 98.36892
1146 "euclidean.S.N.(1).M.O.1000" "euclidean" "S" "N" "1" "M" "O" 250 99.969081 98.80837
1147 "euclidean.L.N.(1).M.O.1000" "euclidean" "L" "N" "1" "M" "O" 250 99.968397 98.73715
1148 "euclidean.R.N.(1).M.O.1000" "euclidean" "R" "N" "1" "M" "O" 250 99.964029 98.66958
1149 "euclidean.N.N.(2).M.O.1000" "euclidean" "N" "N" "2" "M" "O" 250 99.624215 98.70564
1150 "euclidean.S.N.(2).M.O.1000" "euclidean" "S" "N" "2" "M" "O" 250 99.951204 98.87923
1151 "euclidean.L.N.(2).M.O.1000" "euclidean" "L" "N" "2" "M" "O" 250 99.954106 98.68142
1152 "euclidean.R.N.(2).M.O.1000" "euclidean" "R" "N" "2" "M" "O" 250 99.963799 98.69740
1153 "manhattan.N.S.(0.5).W.A.0" "manhattan" "N" "S" "0.5" "W" "A" 0 28.886963 53.00693
1154 "manhattan.S.S.(0.5).W.A.0" "manhattan" "S" "S" "0.5" "W" "A" 0 46.027201 53.54167
1155 "manhattan.L.S.(0.5).W.A.0" "manhattan" "L" "S" "0.5" "W" "A" 0 50.696219 56.25881
1156 "manhattan.R.S.(0.5).W.A.0" "manhattan" "R" "S" "0.5" "W" "A" 0 48.321724 53.00411
1157 "manhattan.N.S.(1).W.A.0" "manhattan" "N" "S" "1" "W" "A" 0 48.920533 67.88199
1158 "manhattan.S.S.(1).W.A.0" "manhattan" "S" "S" "1" "W" "A" 0 56.579938 62.80757
1159 "manhattan.L.S.(1).W.A.0" "manhattan" "L" "S" "1" "W" "A" 0 60.711572 65.08386
1160 "manhattan.R.S.(1).W.A.0" "manhattan" "R" "S" "1" "W" "A" 0 61.908167 64.04804
1161 "manhattan.N.S.(2).W.A.0" "manhattan" "N" "S" "2" "W" "A" 0 60.455810 76.01972
1162 "manhattan.S.S.(2).W.A.0" "manhattan" "S" "S" "2" "W" "A" 0 62.030004 67.64690
1163 "manhattan.L.S.(2).W.A.0" "manhattan" "L" "S" "2" "W" "A" 0 65.732197 69.58913
1164 "manhattan.R.S.(2).W.A.0" "manhattan" "R" "S" "2" "W" "A" 0 68.770572 70.12016
1165 "manhattan.N.S.(0.5).W.O.0" "manhattan" "N" "S" "0.5" "W" "O" 0 38.017192 56.62874
1166 "manhattan.S.S.(0.5).W.O.0" "manhattan" "S" "S" "0.5" "W" "O" 0 59.017294 62.34276
1167 "manhattan.L.S.(0.5).W.O.0" "manhattan" "L" "S" "0.5" "W" "O" 0 63.357620 65.53800
1168 "manhattan.R.S.(0.5).W.O.0" "manhattan" "R" "S" "0.5" "W" "O" 0 60.194669 61.48651
1169 "manhattan.N.S.(1).W.O.0" "manhattan" "N" "S" "1" "W" "O" 0 61.508930 74.59143
1170 "manhattan.S.S.(1).W.O.0" "manhattan" "S" "S" "1" "W" "O" 0 70.319967 73.17515
1171 "manhattan.L.S.(1).W.O.0" "manhattan" "L" "S" "1" "W" "O" 0 73.692800 75.31535
1172 "manhattan.R.S.(1).W.O.0" "manhattan" "R" "S" "1" "W" "O" 0 74.205009 74.32683
1173 "manhattan.N.S.(2).W.O.0" "manhattan" "N" "S" "2" "W" "O" 0 73.375681 82.85898
1174 "manhattan.S.S.(2).W.O.0" "manhattan" "S" "S" "2" "W" "O" 0 75.552270 78.08739
1175 "manhattan.L.S.(2).W.O.0" "manhattan" "L" "S" "2" "W" "O" 0 78.366616 79.68754
1176 "manhattan.R.S.(2).W.O.0" "manhattan" "R" "S" "2" "W" "O" 0 80.563322 80.17362
1177 "manhattan.N.S.(0.5).M.A.0" "manhattan" "N" "S" "0.5" "M" "A" 0 21.008886 47.44979
1178 "manhattan.S.S.(0.5).M.A.0" "manhattan" "S" "S" "0.5" "M" "A" 0 39.463907 49.17480
1179 "manhattan.L.S.(0.5).M.A.0" "manhattan" "L" "S" "0.5" "M" "A" 0 43.746138 51.40580
1180 "manhattan.R.S.(0.5).M.A.0" "manhattan" "R" "S" "0.5" "M" "A" 0 38.584349 47.08540
1181 "manhattan.N.S.(1).M.A.0" "manhattan" "N" "S" "1" "M" "A" 0 42.367236 64.02158
1182 "manhattan.S.S.(1).M.A.0" "manhattan" "S" "S" "1" "M" "A" 0 52.846483 59.97128
1183 "manhattan.L.S.(1).M.A.0" "manhattan" "L" "S" "1" "M" "A" 0 56.873029 62.03567
1184 "manhattan.R.S.(1).M.A.0" "manhattan" "R" "S" "1" "M" "A" 0 56.028317 59.69887
1185 "manhattan.N.S.(2).M.A.0" "manhattan" "N" "S" "2" "M" "A" 0 56.805300 73.96145
1186 "manhattan.S.S.(2).M.A.0" "manhattan" "S" "S" "2" "M" "A" 0 60.061273 66.17638
1187 "manhattan.L.S.(2).M.A.0" "manhattan" "L" "S" "2" "M" "A" 0 63.761937 68.08359
1188 "manhattan.R.S.(2).M.A.0" "manhattan" "R" "S" "2" "M" "A" 0 65.813260 67.84158
1189 "manhattan.N.S.(0.5).M.O.0" "manhattan" "N" "S" "0.5" "M" "O" 0 14.691309 34.08365
1190 "manhattan.S.S.(0.5).M.O.0" "manhattan" "S" "S" "0.5" "M" "O" 0 40.386850 46.22185
1191 "manhattan.L.S.(0.5).M.O.0" "manhattan" "L" "S" "0.5" "M" "O" 0 45.505372 50.43679
1192 "manhattan.R.S.(0.5).M.O.0" "manhattan" "R" "S" "0.5" "M" "O" 0 38.651196 45.98786
1193 "manhattan.N.S.(1).M.O.0" "manhattan" "N" "S" "1" "M" "O" 0 42.554939 58.61085
1194 "manhattan.S.S.(1).M.O.0" "manhattan" "S" "S" "1" "M" "O" 0 60.954600 63.87645
1195 "manhattan.L.S.(1).M.O.0" "manhattan" "L" "S" "1" "M" "O" 0 65.170140 67.12396
1196 "manhattan.R.S.(1).M.O.0" "manhattan" "R" "S" "1" "M" "O" 0 62.872414 64.18593
1197 "manhattan.N.S.(2).M.O.0" "manhattan" "N" "S" "2" "M" "O" 0 64.154680 76.10631
1198 "manhattan.S.S.(2).M.O.0" "manhattan" "S" "S" "2" "M" "O" 0 71.317977 73.94127
1199 "manhattan.L.S.(2).M.O.0" "manhattan" "L" "S" "2" "M" "O" 0 74.560472 76.08298
1200 "manhattan.R.S.(2).M.O.0" "manhattan" "R" "S" "2" "M" "O" 0 75.523832 75.61520
1201 "manhattan.N.S.(0.5).W.A.1000" "manhattan" "N" "S" "0.5" "W" "A" 250 33.370466 61.62981
1202 "manhattan.S.S.(0.5).W.A.1000" "manhattan" "S" "S" "0.5" "W" "A" 250 70.280910 76.49995
1203 "manhattan.L.S.(0.5).W.A.1000" "manhattan" "L" "S" "0.5" "W" "A" 250 79.621111 83.26083
1204 "manhattan.R.S.(0.5).W.A.1000" "manhattan" "R" "S" "0.5" "W" "A" 250 77.699564 80.60662
1205 "manhattan.N.S.(1).W.A.1000" "manhattan" "N" "S" "1" "W" "A" 250 60.564845 78.36413
1206 "manhattan.S.S.(1).W.A.1000" "manhattan" "S" "S" "1" "W" "A" 250 82.168996 85.18649
1207 "manhattan.L.S.(1).W.A.1000" "manhattan" "L" "S" "1" "W" "A" 250 88.623179 89.43462
1208 "manhattan.R.S.(1).W.A.1000" "manhattan" "R" "S" "1" "W" "A" 250 90.761784 90.49804
1209 "manhattan.N.S.(2).W.A.1000" "manhattan" "N" "S" "2" "W" "A" 250 73.206505 85.27213
1210 "manhattan.S.S.(2).W.A.1000" "manhattan" "S" "S" "2" "W" "A" 250 86.649222 88.23708
1211 "manhattan.L.S.(2).W.A.1000" "manhattan" "L" "S" "2" "W" "A" 250 91.735000 91.85346
1212 "manhattan.R.S.(2).W.A.1000" "manhattan" "R" "S" "2" "W" "A" 250 94.590714 93.82283
1213 "manhattan.N.S.(0.5).W.O.1000" "manhattan" "N" "S" "0.5" "W" "O" 250 49.812539 69.30791
1214 "manhattan.S.S.(0.5).W.O.1000" "manhattan" "S" "S" "0.5" "W" "O" 250 86.196353 87.88024
1215 "manhattan.L.S.(0.5).W.O.1000" "manhattan" "L" "S" "0.5" "W" "O" 250 92.037103 91.94449
1216 "manhattan.R.S.(0.5).W.O.1000" "manhattan" "R" "S" "0.5" "W" "O" 250 90.855388 90.71454
1217 "manhattan.N.S.(1).W.O.1000" "manhattan" "N" "S" "1" "W" "O" 250 76.537422 86.02408
1218 "manhattan.S.S.(1).W.O.1000" "manhattan" "S" "S" "1" "W" "O" 250 93.135035 92.98655
1219 "manhattan.L.S.(1).W.O.1000" "manhattan" "L" "S" "1" "W" "O" 250 96.320535 95.55756
1220 "manhattan.R.S.(1).W.O.1000" "manhattan" "R" "S" "1" "W" "O" 250 97.147296 96.22696
1221 "manhattan.N.S.(2).W.O.1000" "manhattan" "N" "S" "2" "W" "O" 250 86.222777 90.87844
1222 "manhattan.S.S.(2).W.O.1000" "manhattan" "S" "S" "2" "W" "O" 250 95.293447 94.80939
1223 "manhattan.L.S.(2).W.O.1000" "manhattan" "L" "S" "2" "W" "O" 250 97.482198 96.59638
1224 "manhattan.R.S.(2).W.O.1000" "manhattan" "R" "S" "2" "W" "O" 250 98.517062 97.52244
1225 "manhattan.N.S.(0.5).M.A.1000" "manhattan" "N" "S" "0.5" "M" "A" 250 21.822256 54.74941
1226 "manhattan.S.S.(0.5).M.A.1000" "manhattan" "S" "S" "0.5" "M" "A" 250 60.401675 70.13859
1227 "manhattan.L.S.(0.5).M.A.1000" "manhattan" "L" "S" "0.5" "M" "A" 250 70.290366 77.05197
1228 "manhattan.R.S.(0.5).M.A.1000" "manhattan" "R" "S" "0.5" "M" "A" 250 62.298015 69.65565
1229 "manhattan.N.S.(1).M.A.1000" "manhattan" "N" "S" "1" "M" "A" 250 52.262257 74.27938
1230 "manhattan.S.S.(1).M.A.1000" "manhattan" "S" "S" "1" "M" "A" 250 78.245940 82.76064
1231 "manhattan.L.S.(1).M.A.1000" "manhattan" "L" "S" "1" "M" "A" 250 85.504250 87.48147
1232 "manhattan.R.S.(1).M.A.1000" "manhattan" "R" "S" "1" "M" "A" 250 85.874073 87.16990
1233 "manhattan.N.S.(2).M.A.1000" "manhattan" "N" "S" "2" "M" "A" 250 69.393037 83.63465
1234 "manhattan.S.S.(2).M.A.1000" "manhattan" "S" "S" "2" "M" "A" 250 85.137447 87.29636
1235 "manhattan.L.S.(2).M.A.1000" "manhattan" "L" "S" "2" "M" "A" 250 90.614285 90.94721
1236 "manhattan.R.S.(2).M.A.1000" "manhattan" "R" "S" "2" "M" "A" 250 93.044327 92.47760
1237 "manhattan.N.S.(0.5).M.O.1000" "manhattan" "N" "S" "0.5" "M" "O" 250 16.340271 39.30925
1238 "manhattan.S.S.(0.5).M.O.1000" "manhattan" "S" "S" "0.5" "M" "O" 250 67.667014 71.57558
1239 "manhattan.L.S.(0.5).M.O.1000" "manhattan" "L" "S" "0.5" "M" "O" 250 77.977929 80.84742
1240 "manhattan.R.S.(0.5).M.O.1000" "manhattan" "R" "S" "0.5" "M" "O" 250 67.619095 72.71120
1241 "manhattan.N.S.(1).M.O.1000" "manhattan" "N" "S" "1" "M" "O" 250 57.208251 72.98802
1242 "manhattan.S.S.(1).M.O.1000" "manhattan" "S" "S" "1" "M" "O" 250 88.226274 89.01804
1243 "manhattan.L.S.(1).M.O.1000" "manhattan" "L" "S" "1" "M" "O" 250 93.239809 92.76260
1244 "manhattan.R.S.(1).M.O.1000" "manhattan" "R" "S" "1" "M" "O" 250 92.702528 92.06764
1245 "manhattan.N.S.(2).M.O.1000" "manhattan" "N" "S" "2" "M" "O" 250 79.472635 87.36882
1246 "manhattan.S.S.(2).M.O.1000" "manhattan" "S" "S" "2" "M" "O" 250 93.741268 93.41313
1247 "manhattan.L.S.(2).M.O.1000" "manhattan" "L" "S" "2" "M" "O" 250 96.635971 95.80291
1248 "manhattan.R.S.(2).M.O.1000" "manhattan" "R" "S" "2" "M" "O" 250 97.519427 96.58014
1249 "manhattan.N.Z.(0.5).W.A.0" "manhattan" "N" "Z" "0.5" "W" "A" 0 22.519640 51.21407
1250 "manhattan.S.Z.(0.5).W.A.0" "manhattan" "S" "Z" "0.5" "W" "A" 0 29.094379 45.54947
1251 "manhattan.L.Z.(0.5).W.A.0" "manhattan" "L" "Z" "0.5" "W" "A" 0 33.373778 47.89843
1252 "manhattan.R.Z.(0.5).W.A.0" "manhattan" "R" "Z" "0.5" "W" "A" 0 37.314168 46.98784
1253 "manhattan.N.Z.(1).W.A.0" "manhattan" "N" "Z" "1" "W" "A" 0 40.702544 65.58310
1254 "manhattan.S.Z.(1).W.A.0" "manhattan" "S" "Z" "1" "W" "A" 0 38.419427 53.39484
1255 "manhattan.L.Z.(1).W.A.0" "manhattan" "L" "Z" "1" "W" "A" 0 42.931699 55.79163
1256 "manhattan.R.Z.(1).W.A.0" "manhattan" "R" "Z" "1" "W" "A" 0 50.841199 57.12984
1257 "manhattan.N.Z.(2).W.A.0" "manhattan" "N" "Z" "2" "W" "A" 0 52.214557 73.61190
1258 "manhattan.S.Z.(2).W.A.0" "manhattan" "S" "Z" "2" "W" "A" 0 43.639721 58.20604
1259 "manhattan.L.Z.(2).W.A.0" "manhattan" "L" "Z" "2" "W" "A" 0 48.094351 60.49747
1260 "manhattan.R.Z.(2).W.A.0" "manhattan" "R" "Z" "2" "W" "A" 0 58.192694 63.29034
1261 "manhattan.N.Z.(0.5).W.O.0" "manhattan" "N" "Z" "0.5" "W" "O" 0 29.711548 54.09510
1262 "manhattan.S.Z.(0.5).W.O.0" "manhattan" "S" "Z" "0.5" "W" "O" 0 38.877799 51.35911
1263 "manhattan.L.Z.(0.5).W.O.0" "manhattan" "L" "Z" "0.5" "W" "O" 0 43.038864 53.86553
1264 "manhattan.R.Z.(0.5).W.O.0" "manhattan" "R" "Z" "0.5" "W" "O" 0 46.149403 52.62487
1265 "manhattan.N.Z.(1).W.O.0" "manhattan" "N" "Z" "1" "W" "O" 0 52.231806 71.51933
1266 "manhattan.S.Z.(1).W.O.0" "manhattan" "S" "Z" "1" "W" "O" 0 50.734426 62.22267
1267 "manhattan.L.Z.(1).W.O.0" "manhattan" "L" "Z" "1" "W" "O" 0 54.833104 64.68775
1268 "manhattan.R.Z.(1).W.O.0" "manhattan" "R" "Z" "1" "W" "O" 0 62.157442 65.64265
1269 "manhattan.N.Z.(2).W.O.0" "manhattan" "N" "Z" "2" "W" "O" 0 65.377115 80.32082
1270 "manhattan.S.Z.(2).W.O.0" "manhattan" "S" "Z" "2" "W" "O" 0 57.129510 68.27965
1271 "manhattan.L.Z.(2).W.O.0" "manhattan" "L" "Z" "2" "W" "O" 0 60.874698 70.27286
1272 "manhattan.R.Z.(2).W.O.0" "manhattan" "R" "Z" "2" "W" "O" 0 70.362588 72.92331
1273 "manhattan.N.Z.(0.5).M.A.0" "manhattan" "N" "Z" "0.5" "M" "A" 0 16.213633 45.84405
1274 "manhattan.S.Z.(0.5).M.A.0" "manhattan" "S" "Z" "0.5" "M" "A" 0 24.162940 42.18153
1275 "manhattan.L.Z.(0.5).M.A.0" "manhattan" "L" "Z" "0.5" "M" "A" 0 27.726371 43.90745
1276 "manhattan.R.Z.(0.5).M.A.0" "manhattan" "R" "Z" "0.5" "M" "A" 0 28.759954 41.32494
1277 "manhattan.N.Z.(1).M.A.0" "manhattan" "N" "Z" "1" "M" "A" 0 34.650631 61.97467
1278 "manhattan.S.Z.(1).M.A.0" "manhattan" "S" "Z" "1" "M" "A" 0 35.064305 50.89751
1279 "manhattan.L.Z.(1).M.A.0" "manhattan" "L" "Z" "1" "M" "A" 0 39.327192 53.00323
1280 "manhattan.R.Z.(1).M.A.0" "manhattan" "R" "Z" "1" "M" "A" 0 44.915205 53.10502
1281 "manhattan.N.Z.(2).M.A.0" "manhattan" "N" "Z" "2" "M" "A" 0 48.562344 71.49343
1282 "manhattan.S.Z.(2).M.A.0" "manhattan" "S" "Z" "2" "M" "A" 0 41.818829 56.70106
1283 "manhattan.L.Z.(2).M.A.0" "manhattan" "L" "Z" "2" "M" "A" 0 46.160837 58.88962
1284 "manhattan.R.Z.(2).M.A.0" "manhattan" "R" "Z" "2" "M" "A" 0 54.930385 60.87622
1285 "manhattan.N.Z.(0.5).M.O.0" "manhattan" "N" "Z" "0.5" "M" "O" 0 10.668914 31.93460
1286 "manhattan.S.Z.(0.5).M.O.0" "manhattan" "S" "Z" "0.5" "M" "O" 0 23.332134 38.45840
1287 "manhattan.L.Z.(0.5).M.O.0" "manhattan" "L" "Z" "0.5" "M" "O" 0 26.717916 41.24068
1288 "manhattan.R.Z.(0.5).M.O.0" "manhattan" "R" "Z" "0.5" "M" "O" 0 25.685630 38.49731
1289 "manhattan.N.Z.(1).M.O.0" "manhattan" "N" "Z" "1" "M" "O" 0 33.873176 55.80534
1290 "manhattan.S.Z.(1).M.O.0" "manhattan" "S" "Z" "1" "M" "O" 0 40.846975 52.59848
1291 "manhattan.L.Z.(1).M.O.0" "manhattan" "L" "Z" "1" "M" "O" 0 44.968443 55.36932
1292 "manhattan.R.Z.(1).M.O.0" "manhattan" "R" "Z" "1" "M" "O" 0 48.933453 54.84673
1293 "manhattan.N.Z.(2).M.O.0" "manhattan" "N" "Z" "2" "M" "O" 0 55.088412 73.03621
1294 "manhattan.S.Z.(2).M.O.0" "manhattan" "S" "Z" "2" "M" "O" 0 51.931690 63.07564
1295 "manhattan.L.Z.(2).M.O.0" "manhattan" "L" "Z" "2" "M" "O" 0 55.945831 65.62165
1296 "manhattan.R.Z.(2).M.O.0" "manhattan" "R" "Z" "2" "M" "O" 0 63.716235 67.05799
1297 "manhattan.N.Z.(0.5).W.A.1000" "manhattan" "N" "Z" "0.5" "W" "A" 250 29.877514 60.61233
1298 "manhattan.S.Z.(0.5).W.A.1000" "manhattan" "S" "Z" "0.5" "W" "A" 250 60.565502 72.28093
1299 "manhattan.L.Z.(0.5).W.A.1000" "manhattan" "L" "Z" "0.5" "W" "A" 250 69.888014 78.67508
1300 "manhattan.R.Z.(0.5).W.A.1000" "manhattan" "R" "Z" "0.5" "W" "A" 250 69.598758 76.09507
1301 "manhattan.N.Z.(1).W.A.1000" "manhattan" "N" "Z" "1" "W" "A" 250 56.505225 77.12908
1302 "manhattan.S.Z.(1).W.A.1000" "manhattan" "S" "Z" "1" "W" "A" 250 74.113896 81.79708
1303 "manhattan.L.Z.(1).W.A.1000" "manhattan" "L" "Z" "1" "W" "A" 250 81.499097 86.36047
1304 "manhattan.R.Z.(1).W.A.1000" "manhattan" "R" "Z" "1" "W" "A" 250 85.503115 87.63492
1305 "manhattan.N.Z.(2).W.A.1000" "manhattan" "N" "Z" "2" "W" "A" 250 69.783653 84.18614
1306 "manhattan.S.Z.(2).W.A.1000" "manhattan" "S" "Z" "2" "W" "A" 250 79.843395 85.49292
1307 "manhattan.L.Z.(2).W.A.1000" "manhattan" "L" "Z" "2" "W" "A" 250 85.982765 88.93351
1308 "manhattan.R.Z.(2).W.A.1000" "manhattan" "R" "Z" "2" "W" "A" 250 90.973227 91.34525
1309 "manhattan.N.Z.(0.5).W.O.1000" "manhattan" "N" "Z" "0.5" "W" "O" 250 45.031031 67.74106
1310 "manhattan.S.Z.(0.5).W.O.1000" "manhattan" "S" "Z" "0.5" "W" "O" 250 78.381052 84.24246
1311 "manhattan.L.Z.(0.5).W.O.1000" "manhattan" "L" "Z" "0.5" "W" "O" 250 85.505309 88.61459
1312 "manhattan.R.Z.(0.5).W.O.1000" "manhattan" "R" "Z" "0.5" "W" "O" 250 84.860249 87.43083
1313 "manhattan.N.Z.(1).W.O.1000" "manhattan" "N" "Z" "1" "W" "O" 250 72.859483 84.75658
1314 "manhattan.S.Z.(1).W.O.1000" "manhattan" "S" "Z" "1" "W" "O" 250 88.317655 90.46878
1315 "manhattan.L.Z.(1).W.O.1000" "manhattan" "L" "Z" "1" "W" "O" 250 92.781316 93.11898
1316 "manhattan.R.Z.(1).W.O.1000" "manhattan" "R" "Z" "1" "W" "O" 250 94.671424 94.21258
1317 "manhattan.N.Z.(2).W.O.1000" "manhattan" "N" "Z" "2" "W" "O" 250 83.774744 90.11102
1318 "manhattan.S.Z.(2).W.O.1000" "manhattan" "S" "Z" "2" "W" "O" 250 91.764896 92.64955
1319 "manhattan.L.Z.(2).W.O.1000" "manhattan" "L" "Z" "2" "W" "O" 250 94.993074 94.83372
1320 "manhattan.R.Z.(2).W.O.1000" "manhattan" "R" "Z" "2" "W" "O" 250 97.122474 96.41762
1321 "manhattan.N.Z.(0.5).M.A.1000" "manhattan" "N" "Z" "0.5" "M" "A" 250 19.526172 53.83576
1322 "manhattan.S.Z.(0.5).M.A.1000" "manhattan" "S" "Z" "0.5" "M" "A" 250 50.534990 65.73137
1323 "manhattan.L.Z.(0.5).M.A.1000" "manhattan" "L" "Z" "0.5" "M" "A" 250 59.680181 71.94619
1324 "manhattan.R.Z.(0.5).M.A.1000" "manhattan" "R" "Z" "0.5" "M" "A" 250 54.006298 64.82753
1325 "manhattan.N.Z.(1).M.A.1000" "manhattan" "N" "Z" "1" "M" "A" 250 48.103908 73.06547
1326 "manhattan.S.Z.(1).M.A.1000" "manhattan" "S" "Z" "1" "M" "A" 250 69.436925 79.09532
1327 "manhattan.L.Z.(1).M.A.1000" "manhattan" "L" "Z" "1" "M" "A" 250 77.285601 83.99647
1328 "manhattan.R.Z.(1).M.A.1000" "manhattan" "R" "Z" "1" "M" "A" 250 79.088779 83.78605
1329 "manhattan.N.Z.(2).M.A.1000" "manhattan" "N" "Z" "2" "M" "A" 250 65.764044 82.45507
1330 "manhattan.S.Z.(2).M.A.1000" "manhattan" "S" "Z" "2" "M" "A" 250 77.823274 84.38371
1331 "manhattan.L.Z.(2).M.A.1000" "manhattan" "L" "Z" "2" "M" "A" 250 84.317024 88.02266
1332 "manhattan.R.Z.(2).M.A.1000" "manhattan" "R" "Z" "2" "M" "A" 250 88.701484 89.82231
1333 "manhattan.N.Z.(0.5).M.O.1000" "manhattan" "N" "Z" "0.5" "M" "O" 250 14.157073 38.32643
1334 "manhattan.S.Z.(0.5).M.O.1000" "manhattan" "S" "Z" "0.5" "M" "O" 250 55.955815 65.82441
1335 "manhattan.L.Z.(0.5).M.O.1000" "manhattan" "L" "Z" "0.5" "M" "O" 250 66.085477 74.48451
1336 "manhattan.R.Z.(0.5).M.O.1000" "manhattan" "R" "Z" "0.5" "M" "O" 250 57.110512 66.54191
1337 "manhattan.N.Z.(1).M.O.1000" "manhattan" "N" "Z" "1" "M" "O" 250 52.239324 71.30834
1338 "manhattan.S.Z.(1).M.O.1000" "manhattan" "S" "Z" "1" "M" "O" 250 80.894426 85.57583
1339 "manhattan.L.Z.(1).M.O.1000" "manhattan" "L" "Z" "1" "M" "O" 250 87.374483 89.51437
1340 "manhattan.R.Z.(1).M.O.1000" "manhattan" "R" "Z" "1" "M" "O" 250 87.379251 89.08855
1341 "manhattan.N.Z.(2).M.O.1000" "manhattan" "N" "Z" "2" "M" "O" 250 76.079936 86.15986
1342 "manhattan.S.Z.(2).M.O.1000" "manhattan" "S" "Z" "2" "M" "O" 250 89.256175 90.89802
1343 "manhattan.L.Z.(2).M.O.1000" "manhattan" "L" "Z" "2" "M" "O" 250 93.303201 93.48889
1344 "manhattan.R.Z.(2).M.O.1000" "manhattan" "R" "Z" "2" "M" "O" 250 95.301088 94.74638
1345 "manhattan.N.T.(0.5).W.A.0" "manhattan" "N" "T" "0.5" "W" "A" 0 98.941593 98.46222
1346 "manhattan.S.T.(0.5).W.A.0" "manhattan" "S" "T" "0.5" "W" "A" 0 99.046612 98.21906
1347 "manhattan.L.T.(0.5).W.A.0" "manhattan" "L" "T" "0.5" "W" "A" 0 98.413736 97.84597
1348 "manhattan.R.T.(0.5).W.A.0" "manhattan" "R" "T" "0.5" "W" "A" 0 95.705634 96.81420
1349 "manhattan.N.T.(1).W.A.0" "manhattan" "N" "T" "1" "W" "A" 0 99.946240 98.97779
1350 "manhattan.S.T.(1).W.A.0" "manhattan" "S" "T" "1" "W" "A" 0 99.929236 98.78515
1351 "manhattan.L.T.(1).W.A.0" "manhattan" "L" "T" "1" "W" "A" 0 99.917696 98.68998
1352 "manhattan.R.T.(1).W.A.0" "manhattan" "R" "T" "1" "W" "A" 0 99.911440 98.65942
1353 "manhattan.N.T.(2).W.A.0" "manhattan" "N" "T" "2" "W" "A" 0 99.944503 98.98366
1354 "manhattan.S.T.(2).W.A.0" "manhattan" "S" "T" "2" "W" "A" 0 99.943585 98.78827
1355 "manhattan.L.T.(2).W.A.0" "manhattan" "L" "T" "2" "W" "A" 0 99.933643 98.68145
1356 "manhattan.R.T.(2).W.A.0" "manhattan" "R" "T" "2" "W" "A" 0 99.940038 98.71019
1357 "manhattan.N.T.(0.5).W.O.0" "manhattan" "N" "T" "0.5" "W" "O" 0 97.283862 97.87073
1358 "manhattan.S.T.(0.5).W.O.0" "manhattan" "S" "T" "0.5" "W" "O" 0 98.439651 97.92761
1359 "manhattan.L.T.(0.5).W.O.0" "manhattan" "L" "T" "0.5" "W" "O" 0 97.640227 97.55866
1360 "manhattan.R.T.(0.5).W.O.0" "manhattan" "R" "T" "0.5" "W" "O" 0 93.964316 96.33396
1361 "manhattan.N.T.(1).W.O.0" "manhattan" "N" "T" "1" "W" "O" 0 99.947890 98.93532
1362 "manhattan.S.T.(1).W.O.0" "manhattan" "S" "T" "1" "W" "O" 0 99.927652 98.79153
1363 "manhattan.L.T.(1).W.O.0" "manhattan" "L" "T" "1" "W" "O" 0 99.891467 98.69187
1364 "manhattan.R.T.(1).W.O.0" "manhattan" "R" "T" "1" "W" "O" 0 99.865481 98.64246
1365 "manhattan.N.T.(2).W.O.0" "manhattan" "N" "T" "2" "W" "O" 0 99.954434 98.96446
1366 "manhattan.S.T.(2).W.O.0" "manhattan" "S" "T" "2" "W" "O" 0 99.947237 98.80972
1367 "manhattan.L.T.(2).W.O.0" "manhattan" "L" "T" "2" "W" "O" 0 99.926004 98.68751
1368 "manhattan.R.T.(2).W.O.0" "manhattan" "R" "T" "2" "W" "O" 0 99.931432 98.70834
1369 "manhattan.N.T.(0.5).M.A.0" "manhattan" "N" "T" "0.5" "M" "A" 0 93.399472 97.16085
1370 "manhattan.S.T.(0.5).M.A.0" "manhattan" "S" "T" "0.5" "M" "A" 0 95.322480 97.44579
1371 "manhattan.L.T.(0.5).M.A.0" "manhattan" "L" "T" "0.5" "M" "A" 0 93.477824 96.87465
1372 "manhattan.R.T.(0.5).M.A.0" "manhattan" "R" "T" "0.5" "M" "A" 0 86.923741 95.50352
1373 "manhattan.N.T.(1).M.A.0" "manhattan" "N" "T" "1" "M" "A" 0 99.963624 98.99060
1374 "manhattan.S.T.(1).M.A.0" "manhattan" "S" "T" "1" "M" "A" 0 99.929506 98.80877
1375 "manhattan.L.T.(1).M.A.0" "manhattan" "L" "T" "1" "M" "A" 0 99.910356 98.70489
1376 "manhattan.R.T.(1).M.A.0" "manhattan" "R" "T" "1" "M" "A" 0 99.901242 98.64625
1377 "manhattan.N.T.(2).M.A.0" "manhattan" "N" "T" "2" "M" "A" 0 99.957345 98.99881
1378 "manhattan.S.T.(2).M.A.0" "manhattan" "S" "T" "2" "M" "A" 0 99.947892 98.81044
1379 "manhattan.L.T.(2).M.A.0" "manhattan" "L" "T" "2" "M" "A" 0 99.940576 98.70416
1380 "manhattan.R.T.(2).M.A.0" "manhattan" "R" "T" "2" "M" "A" 0 99.946763 98.72044
1381 "manhattan.N.T.(0.5).M.O.0" "manhattan" "N" "T" "0.5" "M" "O" 0 10.804677 65.49149
1382 "manhattan.S.T.(0.5).M.O.0" "manhattan" "S" "T" "0.5" "M" "O" 0 75.202114 93.82124
1383 "manhattan.L.T.(0.5).M.O.0" "manhattan" "L" "T" "0.5" "M" "O" 0 74.841919 94.33814
1384 "manhattan.R.T.(0.5).M.O.0" "manhattan" "R" "T" "0.5" "M" "O" 0 49.121121 90.09664
1385 "manhattan.N.T.(1).M.O.0" "manhattan" "N" "T" "1" "M" "O" 0 97.821495 98.41037
1386 "manhattan.S.T.(1).M.O.0" "manhattan" "S" "T" "1" "M" "O" 0 99.597556 98.54533
1387 "manhattan.L.T.(1).M.O.0" "manhattan" "L" "T" "1" "M" "O" 0 99.344907 98.36324
1388 "manhattan.R.T.(1).M.O.0" "manhattan" "R" "T" "1" "M" "O" 0 98.282675 97.76297
1389 "manhattan.N.T.(2).M.O.0" "manhattan" "N" "T" "2" "M" "O" 0 99.962558 98.90200
1390 "manhattan.S.T.(2).M.O.0" "manhattan" "S" "T" "2" "M" "O" 0 99.947183 98.79044
1391 "manhattan.L.T.(2).M.O.0" "manhattan" "L" "T" "2" "M" "O" 0 99.926422 98.71467
1392 "manhattan.R.T.(2).M.O.0" "manhattan" "R" "T" "2" "M" "O" 0 99.917437 98.70532
1393 "manhattan.N.T.(0.5).W.A.1000" "manhattan" "N" "T" "0.5" "W" "A" 250 98.941593 98.46222
1394 "manhattan.S.T.(0.5).W.A.1000" "manhattan" "S" "T" "0.5" "W" "A" 250 99.046612 98.21906
1395 "manhattan.L.T.(0.5).W.A.1000" "manhattan" "L" "T" "0.5" "W" "A" 250 98.413736 97.84597
1396 "manhattan.R.T.(0.5).W.A.1000" "manhattan" "R" "T" "0.5" "W" "A" 250 95.705634 96.81420
1397 "manhattan.N.T.(1).W.A.1000" "manhattan" "N" "T" "1" "W" "A" 250 99.946240 98.97779
1398 "manhattan.S.T.(1).W.A.1000" "manhattan" "S" "T" "1" "W" "A" 250 99.929236 98.78515
1399 "manhattan.L.T.(1).W.A.1000" "manhattan" "L" "T" "1" "W" "A" 250 99.917696 98.68998
1400 "manhattan.R.T.(1).W.A.1000" "manhattan" "R" "T" "1" "W" "A" 250 99.911440 98.65942
1401 "manhattan.N.T.(2).W.A.1000" "manhattan" "N" "T" "2" "W" "A" 250 99.944503 98.98366
1402 "manhattan.S.T.(2).W.A.1000" "manhattan" "S" "T" "2" "W" "A" 250 99.943585 98.78827
1403 "manhattan.L.T.(2).W.A.1000" "manhattan" "L" "T" "2" "W" "A" 250 99.933643 98.68145
1404 "manhattan.R.T.(2).W.A.1000" "manhattan" "R" "T" "2" "W" "A" 250 99.940038 98.71019
1405 "manhattan.N.T.(0.5).W.O.1000" "manhattan" "N" "T" "0.5" "W" "O" 250 97.283862 97.87073
1406 "manhattan.S.T.(0.5).W.O.1000" "manhattan" "S" "T" "0.5" "W" "O" 250 98.439651 97.92761
1407 "manhattan.L.T.(0.5).W.O.1000" "manhattan" "L" "T" "0.5" "W" "O" 250 97.640227 97.55866
1408 "manhattan.R.T.(0.5).W.O.1000" "manhattan" "R" "T" "0.5" "W" "O" 250 93.964316 96.33396
1409 "manhattan.N.T.(1).W.O.1000" "manhattan" "N" "T" "1" "W" "O" 250 99.947890 98.93532
1410 "manhattan.S.T.(1).W.O.1000" "manhattan" "S" "T" "1" "W" "O" 250 99.927652 98.79153
1411 "manhattan.L.T.(1).W.O.1000" "manhattan" "L" "T" "1" "W" "O" 250 99.891467 98.69187
1412 "manhattan.R.T.(1).W.O.1000" "manhattan" "R" "T" "1" "W" "O" 250 99.865481 98.64246
1413 "manhattan.N.T.(2).W.O.1000" "manhattan" "N" "T" "2" "W" "O" 250 99.954434 98.96446
1414 "manhattan.S.T.(2).W.O.1000" "manhattan" "S" "T" "2" "W" "O" 250 99.947237 98.80972
1415 "manhattan.L.T.(2).W.O.1000" "manhattan" "L" "T" "2" "W" "O" 250 99.926004 98.68751
1416 "manhattan.R.T.(2).W.O.1000" "manhattan" "R" "T" "2" "W" "O" 250 99.931432 98.70834
1417 "manhattan.N.T.(0.5).M.A.1000" "manhattan" "N" "T" "0.5" "M" "A" 250 93.399472 97.16085
1418 "manhattan.S.T.(0.5).M.A.1000" "manhattan" "S" "T" "0.5" "M" "A" 250 95.322480 97.44579
1419 "manhattan.L.T.(0.5).M.A.1000" "manhattan" "L" "T" "0.5" "M" "A" 250 93.477824 96.87465
1420 "manhattan.R.T.(0.5).M.A.1000" "manhattan" "R" "T" "0.5" "M" "A" 250 86.923741 95.50352
1421 "manhattan.N.T.(1).M.A.1000" "manhattan" "N" "T" "1" "M" "A" 250 99.963624 98.99060
1422 "manhattan.S.T.(1).M.A.1000" "manhattan" "S" "T" "1" "M" "A" 250 99.929506 98.80877
1423 "manhattan.L.T.(1).M.A.1000" "manhattan" "L" "T" "1" "M" "A" 250 99.910356 98.70489
1424 "manhattan.R.T.(1).M.A.1000" "manhattan" "R" "T" "1" "M" "A" 250 99.901242 98.64625
1425 "manhattan.N.T.(2).M.A.1000" "manhattan" "N" "T" "2" "M" "A" 250 99.957345 98.99881
1426 "manhattan.S.T.(2).M.A.1000" "manhattan" "S" "T" "2" "M" "A" 250 99.947892 98.81044
1427 "manhattan.L.T.(2).M.A.1000" "manhattan" "L" "T" "2" "M" "A" 250 99.940576 98.70416
1428 "manhattan.R.T.(2).M.A.1000" "manhattan" "R" "T" "2" "M" "A" 250 99.946763 98.72044
1429 "manhattan.N.T.(0.5).M.O.1000" "manhattan" "N" "T" "0.5" "M" "O" 250 10.804677 65.49149
1430 "manhattan.S.T.(0.5).M.O.1000" "manhattan" "S" "T" "0.5" "M" "O" 250 75.202114 93.82124
1431 "manhattan.L.T.(0.5).M.O.1000" "manhattan" "L" "T" "0.5" "M" "O" 250 74.841919 94.33814
1432 "manhattan.R.T.(0.5).M.O.1000" "manhattan" "R" "T" "0.5" "M" "O" 250 49.121121 90.09664
1433 "manhattan.N.T.(1).M.O.1000" "manhattan" "N" "T" "1" "M" "O" 250 97.821495 98.41037
1434 "manhattan.S.T.(1).M.O.1000" "manhattan" "S" "T" "1" "M" "O" 250 99.597556 98.54533
1435 "manhattan.L.T.(1).M.O.1000" "manhattan" "L" "T" "1" "M" "O" 250 99.344907 98.36324
1436 "manhattan.R.T.(1).M.O.1000" "manhattan" "R" "T" "1" "M" "O" 250 98.282675 97.76297
1437 "manhattan.N.T.(2).M.O.1000" "manhattan" "N" "T" "2" "M" "O" 250 99.962558 98.90200
1438 "manhattan.S.T.(2).M.O.1000" "manhattan" "S" "T" "2" "M" "O" 250 99.947183 98.79044
1439 "manhattan.L.T.(2).M.O.1000" "manhattan" "L" "T" "2" "M" "O" 250 99.926422 98.71467
1440 "manhattan.R.T.(2).M.O.1000" "manhattan" "R" "T" "2" "M" "O" 250 99.917437 98.70532
1441 "manhattan.N.N.(0.5).W.A.0" "manhattan" "N" "N" "0.5" "W" "A" 0 33.370466 61.62981
1442 "manhattan.S.N.(0.5).W.A.0" "manhattan" "S" "N" "0.5" "W" "A" 0 70.280910 76.49995
1443 "manhattan.L.N.(0.5).W.A.0" "manhattan" "L" "N" "0.5" "W" "A" 0 79.621111 83.26083
1444 "manhattan.R.N.(0.5).W.A.0" "manhattan" "R" "N" "0.5" "W" "A" 0 77.699564 80.60662
1445 "manhattan.N.N.(1).W.A.0" "manhattan" "N" "N" "1" "W" "A" 0 60.564845 78.36413
1446 "manhattan.S.N.(1).W.A.0" "manhattan" "S" "N" "1" "W" "A" 0 82.168996 85.18649
1447 "manhattan.L.N.(1).W.A.0" "manhattan" "L" "N" "1" "W" "A" 0 88.623179 89.43462
1448 "manhattan.R.N.(1).W.A.0" "manhattan" "R" "N" "1" "W" "A" 0 90.761784 90.49804
1449 "manhattan.N.N.(2).W.A.0" "manhattan" "N" "N" "2" "W" "A" 0 73.206505 85.27213
1450 "manhattan.S.N.(2).W.A.0" "manhattan" "S" "N" "2" "W" "A" 0 86.649222 88.23708
1451 "manhattan.L.N.(2).W.A.0" "manhattan" "L" "N" "2" "W" "A" 0 91.735000 91.85346
1452 "manhattan.R.N.(2).W.A.0" "manhattan" "R" "N" "2" "W" "A" 0 94.590714 93.82283
1453 "manhattan.N.N.(0.5).W.O.0" "manhattan" "N" "N" "0.5" "W" "O" 0 49.812539 69.30791
1454 "manhattan.S.N.(0.5).W.O.0" "manhattan" "S" "N" "0.5" "W" "O" 0 86.196353 87.88024
1455 "manhattan.L.N.(0.5).W.O.0" "manhattan" "L" "N" "0.5" "W" "O" 0 92.037103 91.94449
1456 "manhattan.R.N.(0.5).W.O.0" "manhattan" "R" "N" "0.5" "W" "O" 0 90.855388 90.71454
1457 "manhattan.N.N.(1).W.O.0" "manhattan" "N" "N" "1" "W" "O" 0 76.537422 86.02408
1458 "manhattan.S.N.(1).W.O.0" "manhattan" "S" "N" "1" "W" "O" 0 93.135035 92.98655
1459 "manhattan.L.N.(1).W.O.0" "manhattan" "L" "N" "1" "W" "O" 0 96.320535 95.55756
1460 "manhattan.R.N.(1).W.O.0" "manhattan" "R" "N" "1" "W" "O" 0 97.147296 96.22696
1461 "manhattan.N.N.(2).W.O.0" "manhattan" "N" "N" "2" "W" "O" 0 86.222777 90.87844
1462 "manhattan.S.N.(2).W.O.0" "manhattan" "S" "N" "2" "W" "O" 0 95.293447 94.80939
1463 "manhattan.L.N.(2).W.O.0" "manhattan" "L" "N" "2" "W" "O" 0 97.482198 96.59638
1464 "manhattan.R.N.(2).W.O.0" "manhattan" "R" "N" "2" "W" "O" 0 98.517062 97.52244
1465 "manhattan.N.N.(0.5).M.A.0" "manhattan" "N" "N" "0.5" "M" "A" 0 21.822256 54.74941
1466 "manhattan.S.N.(0.5).M.A.0" "manhattan" "S" "N" "0.5" "M" "A" 0 60.401675 70.13859
1467 "manhattan.L.N.(0.5).M.A.0" "manhattan" "L" "N" "0.5" "M" "A" 0 70.290366 77.05197
1468 "manhattan.R.N.(0.5).M.A.0" "manhattan" "R" "N" "0.5" "M" "A" 0 62.298015 69.65565
1469 "manhattan.N.N.(1).M.A.0" "manhattan" "N" "N" "1" "M" "A" 0 52.262257 74.27938
1470 "manhattan.S.N.(1).M.A.0" "manhattan" "S" "N" "1" "M" "A" 0 78.245940 82.76064
1471 "manhattan.L.N.(1).M.A.0" "manhattan" "L" "N" "1" "M" "A" 0 85.504250 87.48147
1472 "manhattan.R.N.(1).M.A.0" "manhattan" "R" "N" "1" "M" "A" 0 85.874073 87.16990
1473 "manhattan.N.N.(2).M.A.0" "manhattan" "N" "N" "2" "M" "A" 0 69.393037 83.63465
1474 "manhattan.S.N.(2).M.A.0" "manhattan" "S" "N" "2" "M" "A" 0 85.137447 87.29636
1475 "manhattan.L.N.(2).M.A.0" "manhattan" "L" "N" "2" "M" "A" 0 90.614285 90.94721
1476 "manhattan.R.N.(2).M.A.0" "manhattan" "R" "N" "2" "M" "A" 0 93.044327 92.47760
1477 "manhattan.N.N.(0.5).M.O.0" "manhattan" "N" "N" "0.5" "M" "O" 0 16.340271 39.30925
1478 "manhattan.S.N.(0.5).M.O.0" "manhattan" "S" "N" "0.5" "M" "O" 0 67.667014 71.57558
1479 "manhattan.L.N.(0.5).M.O.0" "manhattan" "L" "N" "0.5" "M" "O" 0 77.977929 80.84742
1480 "manhattan.R.N.(0.5).M.O.0" "manhattan" "R" "N" "0.5" "M" "O" 0 67.619095 72.71120
1481 "manhattan.N.N.(1).M.O.0" "manhattan" "N" "N" "1" "M" "O" 0 57.208251 72.98802
1482 "manhattan.S.N.(1).M.O.0" "manhattan" "S" "N" "1" "M" "O" 0 88.226274 89.01804
1483 "manhattan.L.N.(1).M.O.0" "manhattan" "L" "N" "1" "M" "O" 0 93.239809 92.76260
1484 "manhattan.R.N.(1).M.O.0" "manhattan" "R" "N" "1" "M" "O" 0 92.702528 92.06764
1485 "manhattan.N.N.(2).M.O.0" "manhattan" "N" "N" "2" "M" "O" 0 79.472635 87.36882
1486 "manhattan.S.N.(2).M.O.0" "manhattan" "S" "N" "2" "M" "O" 0 93.741268 93.41313
1487 "manhattan.L.N.(2).M.O.0" "manhattan" "L" "N" "2" "M" "O" 0 96.635971 95.80291
1488 "manhattan.R.N.(2).M.O.0" "manhattan" "R" "N" "2" "M" "O" 0 97.519427 96.58014
1489 "manhattan.N.N.(0.5).W.A.1000" "manhattan" "N" "N" "0.5" "W" "A" 250 33.370466 61.62981
1490 "manhattan.S.N.(0.5).W.A.1000" "manhattan" "S" "N" "0.5" "W" "A" 250 70.280910 76.49995
1491 "manhattan.L.N.(0.5).W.A.1000" "manhattan" "L" "N" "0.5" "W" "A" 250 79.621111 83.26083
1492 "manhattan.R.N.(0.5).W.A.1000" "manhattan" "R" "N" "0.5" "W" "A" 250 77.699564 80.60662
1493 "manhattan.N.N.(1).W.A.1000" "manhattan" "N" "N" "1" "W" "A" 250 60.564845 78.36413
1494 "manhattan.S.N.(1).W.A.1000" "manhattan" "S" "N" "1" "W" "A" 250 82.168996 85.18649
1495 "manhattan.L.N.(1).W.A.1000" "manhattan" "L" "N" "1" "W" "A" 250 88.623179 89.43462
1496 "manhattan.R.N.(1).W.A.1000" "manhattan" "R" "N" "1" "W" "A" 250 90.761784 90.49804
1497 "manhattan.N.N.(2).W.A.1000" "manhattan" "N" "N" "2" "W" "A" 250 73.206505 85.27213
1498 "manhattan.S.N.(2).W.A.1000" "manhattan" "S" "N" "2" "W" "A" 250 86.649222 88.23708
1499 "manhattan.L.N.(2).W.A.1000" "manhattan" "L" "N" "2" "W" "A" 250 91.735000 91.85346
1500 "manhattan.R.N.(2).W.A.1000" "manhattan" "R" "N" "2" "W" "A" 250 94.590714 93.82283
1501 "manhattan.N.N.(0.5).W.O.1000" "manhattan" "N" "N" "0.5" "W" "O" 250 49.812539 69.30791
1502 "manhattan.S.N.(0.5).W.O.1000" "manhattan" "S" "N" "0.5" "W" "O" 250 86.196353 87.88024
1503 "manhattan.L.N.(0.5).W.O.1000" "manhattan" "L" "N" "0.5" "W" "O" 250 92.037103 91.94449
1504 "manhattan.R.N.(0.5).W.O.1000" "manhattan" "R" "N" "0.5" "W" "O" 250 90.855388 90.71454
1505 "manhattan.N.N.(1).W.O.1000" "manhattan" "N" "N" "1" "W" "O" 250 76.537422 86.02408
1506 "manhattan.S.N.(1).W.O.1000" "manhattan" "S" "N" "1" "W" "O" 250 93.135035 92.98655
1507 "manhattan.L.N.(1).W.O.1000" "manhattan" "L" "N" "1" "W" "O" 250 96.320535 95.55756
1508 "manhattan.R.N.(1).W.O.1000" "manhattan" "R" "N" "1" "W" "O" 250 97.147296 96.22696
1509 "manhattan.N.N.(2).W.O.1000" "manhattan" "N" "N" "2" "W" "O" 250 86.222777 90.87844
1510 "manhattan.S.N.(2).W.O.1000" "manhattan" "S" "N" "2" "W" "O" 250 95.293447 94.80939
1511 "manhattan.L.N.(2).W.O.1000" "manhattan" "L" "N" "2" "W" "O" 250 97.482198 96.59638
1512 "manhattan.R.N.(2).W.O.1000" "manhattan" "R" "N" "2" "W" "O" 250 98.517062 97.52244
1513 "manhattan.N.N.(0.5).M.A.1000" "manhattan" "N" "N" "0.5" "M" "A" 250 21.822256 54.74941
1514 "manhattan.S.N.(0.5).M.A.1000" "manhattan" "S" "N" "0.5" "M" "A" 250 60.401675 70.13859
1515 "manhattan.L.N.(0.5).M.A.1000" "manhattan" "L" "N" "0.5" "M" "A" 250 70.290366 77.05197
1516 "manhattan.R.N.(0.5).M.A.1000" "manhattan" "R" "N" "0.5" "M" "A" 250 62.298015 69.65565
1517 "manhattan.N.N.(1).M.A.1000" "manhattan" "N" "N" "1" "M" "A" 250 52.262257 74.27938
1518 "manhattan.S.N.(1).M.A.1000" "manhattan" "S" "N" "1" "M" "A" 250 78.245940 82.76064
1519 "manhattan.L.N.(1).M.A.1000" "manhattan" "L" "N" "1" "M" "A" 250 85.504250 87.48147
1520 "manhattan.R.N.(1).M.A.1000" "manhattan" "R" "N" "1" "M" "A" 250 85.874073 87.16990
1521 "manhattan.N.N.(2).M.A.1000" "manhattan" "N" "N" "2" "M" "A" 250 69.393037 83.63465
1522 "manhattan.S.N.(2).M.A.1000" "manhattan" "S" "N" "2" "M" "A" 250 85.137447 87.29636
1523 "manhattan.L.N.(2).M.A.1000" "manhattan" "L" "N" "2" "M" "A" 250 90.614285 90.94721
1524 "manhattan.R.N.(2).M.A.1000" "manhattan" "R" "N" "2" "M" "A" 250 93.044327 92.47760
1525 "manhattan.N.N.(0.5).M.O.1000" "manhattan" "N" "N" "0.5" "M" "O" 250 16.340271 39.30925
1526 "manhattan.S.N.(0.5).M.O.1000" "manhattan" "S" "N" "0.5" "M" "O" 250 67.667014 71.57558
1527 "manhattan.L.N.(0.5).M.O.1000" "manhattan" "L" "N" "0.5" "M" "O" 250 77.977929 80.84742
1528 "manhattan.R.N.(0.5).M.O.1000" "manhattan" "R" "N" "0.5" "M" "O" 250 67.619095 72.71120
1529 "manhattan.N.N.(1).M.O.1000" "manhattan" "N" "N" "1" "M" "O" 250 57.208251 72.98802
1530 "manhattan.S.N.(1).M.O.1000" "manhattan" "S" "N" "1" "M" "O" 250 88.226274 89.01804
1531 "manhattan.L.N.(1).M.O.1000" "manhattan" "L" "N" "1" "M" "O" 250 93.239809 92.76260
1532 "manhattan.R.N.(1).M.O.1000" "manhattan" "R" "N" "1" "M" "O" 250 92.702528 92.06764
1533 "manhattan.N.N.(2).M.O.1000" "manhattan" "N" "N" "2" "M" "O" 250 79.472635 87.36882
1534 "manhattan.S.N.(2).M.O.1000" "manhattan" "S" "N" "2" "M" "O" 250 93.741268 93.41313
1535 "manhattan.L.N.(2).M.O.1000" "manhattan" "L" "N" "2" "M" "O" 250 96.635971 95.80291
1536 "manhattan.R.N.(2).M.O.1000" "manhattan" "R" "N" "2" "M" "O" 250 97.519427 96.58014
1537 "canberra.N.S.(0.5).W.A.0" "canberra" "N" "S" "0.5" "W" "A" 0 95.848659 96.65658
1538 "canberra.S.S.(0.5).W.A.0" "canberra" "S" "S" "0.5" "W" "A" 0 98.045717 97.74125
1539 "canberra.L.S.(0.5).W.A.0" "canberra" "L" "S" "0.5" "W" "A" 0 98.650169 98.14274
1540 "canberra.R.S.(0.5).W.A.0" "canberra" "R" "S" "0.5" "W" "A" 0 98.040357 97.78026
1541 "canberra.N.S.(1).W.A.0" "canberra" "N" "S" "1" "W" "A" 0 98.641118 98.08849
1542 "canberra.S.S.(1).W.A.0" "canberra" "S" "S" "1" "W" "A" 0 98.596929 98.12209
1543 "canberra.L.S.(1).W.A.0" "canberra" "L" "S" "1" "W" "A" 0 98.790616 98.28170
1544 "canberra.R.S.(1).W.A.0" "canberra" "R" "S" "1" "W" "A" 0 98.669386 98.23677
1545 "canberra.N.S.(2).W.A.0" "canberra" "N" "S" "2" "W" "A" 0 98.739078 98.24372
1546 "canberra.S.S.(2).W.A.0" "canberra" "S" "S" "2" "W" "A" 0 98.668282 98.22520
1547 "canberra.L.S.(2).W.A.0" "canberra" "L" "S" "2" "W" "A" 0 98.762101 98.28989
1548 "canberra.R.S.(2).W.A.0" "canberra" "R" "S" "2" "W" "A" 0 98.697932 98.28552
1549 "canberra.N.S.(0.5).W.O.0" "canberra" "N" "S" "0.5" "W" "O" 0 97.918026 97.44484
1550 "canberra.S.S.(0.5).W.O.0" "canberra" "S" "S" "0.5" "W" "O" 0 98.450828 97.95432
1551 "canberra.L.S.(0.5).W.O.0" "canberra" "L" "S" "0.5" "W" "O" 0 98.865286 98.30484
1552 "canberra.R.S.(0.5).W.O.0" "canberra" "R" "S" "0.5" "W" "O" 0 98.420519 98.04081
1553 "canberra.N.S.(1).W.O.0" "canberra" "N" "S" "1" "W" "O" 0 98.602619 98.02371
1554 "canberra.S.S.(1).W.O.0" "canberra" "S" "S" "1" "W" "O" 0 98.539746 98.06338
1555 "canberra.L.S.(1).W.O.0" "canberra" "L" "S" "1" "W" "O" 0 98.734063 98.21972
1556 "canberra.R.S.(1).W.O.0" "canberra" "R" "S" "1" "W" "O" 0 98.587008 98.11797
1557 "canberra.N.S.(2).W.O.0" "canberra" "N" "S" "2" "W" "O" 0 98.592825 98.08004
1558 "canberra.S.S.(2).W.O.0" "canberra" "S" "S" "2" "W" "O" 0 98.539303 98.09275
1559 "canberra.L.S.(2).W.O.0" "canberra" "L" "S" "2" "W" "O" 0 98.622037 98.16095
1560 "canberra.R.S.(2).W.O.0" "canberra" "R" "S" "2" "W" "O" 0 98.558960 98.11331
1561 "canberra.N.S.(0.5).M.A.0" "canberra" "N" "S" "0.5" "M" "A" 0 88.774117 95.88769
1562 "canberra.S.S.(0.5).M.A.0" "canberra" "S" "S" "0.5" "M" "A" 0 98.119771 97.83763
1563 "canberra.L.S.(0.5).M.A.0" "canberra" "L" "S" "0.5" "M" "A" 0 98.899183 98.42828
1564 "canberra.R.S.(0.5).M.A.0" "canberra" "R" "S" "0.5" "M" "A" 0 97.755324 97.85099
1565 "canberra.N.S.(1).M.A.0" "canberra" "N" "S" "1" "M" "A" 0 98.989858 98.33063
1566 "canberra.S.S.(1).M.A.0" "canberra" "S" "S" "1" "M" "A" 0 98.717226 98.23598
1567 "canberra.L.S.(1).M.A.0" "canberra" "L" "S" "1" "M" "A" 0 98.998844 98.46450
1568 "canberra.R.S.(1).M.A.0" "canberra" "R" "S" "1" "M" "A" 0 98.980305 98.51450
1569 "canberra.N.S.(2).M.A.0" "canberra" "N" "S" "2" "M" "A" 0 98.933406 98.36662
1570 "canberra.S.S.(2).M.A.0" "canberra" "S" "S" "2" "M" "A" 0 98.742841 98.27353
1571 "canberra.L.S.(2).M.A.0" "canberra" "L" "S" "2" "M" "A" 0 98.875867 98.37499
1572 "canberra.R.S.(2).M.A.0" "canberra" "R" "S" "2" "M" "A" 0 98.838074 98.42439
1573 "canberra.N.S.(0.5).M.O.0" "canberra" "N" "S" "0.5" "M" "O" 0 87.033726 94.91816
1574 "canberra.S.S.(0.5).M.O.0" "canberra" "S" "S" "0.5" "M" "O" 0 98.496703 97.88863
1575 "canberra.L.S.(0.5).M.O.0" "canberra" "L" "S" "0.5" "M" "O" 0 99.241979 98.61871
1576 "canberra.R.S.(0.5).M.O.0" "canberra" "R" "S" "0.5" "M" "O" 0 98.378129 98.08741
1577 "canberra.N.S.(1).M.O.0" "canberra" "N" "S" "1" "M" "O" 0 98.926915 98.18154
1578 "canberra.S.S.(1).M.O.0" "canberra" "S" "S" "1" "M" "O" 0 98.747219 98.19533
1579 "canberra.L.S.(1).M.O.0" "canberra" "L" "S" "1" "M" "O" 0 99.006074 98.44299
1580 "canberra.R.S.(1).M.O.0" "canberra" "R" "S" "1" "M" "O" 0 98.900260 98.37704
1581 "canberra.N.S.(2).M.O.0" "canberra" "N" "S" "2" "M" "O" 0 98.837896 98.23542
1582 "canberra.S.S.(2).M.O.0" "canberra" "S" "S" "2" "M" "O" 0 98.648674 98.17143
1583 "canberra.L.S.(2).M.O.0" "canberra" "L" "S" "2" "M" "O" 0 98.784082 98.28230
1584 "canberra.R.S.(2).M.O.0" "canberra" "R" "S" "2" "M" "O" 0 98.739339 98.26160
1585 "canberra.N.S.(0.5).W.A.1000" "canberra" "N" "S" "0.5" "W" "A" 250 95.848659 96.65658
1586 "canberra.S.S.(0.5).W.A.1000" "canberra" "S" "S" "0.5" "W" "A" 250 98.045717 97.74125
1587 "canberra.L.S.(0.5).W.A.1000" "canberra" "L" "S" "0.5" "W" "A" 250 98.650169 98.14274
1588 "canberra.R.S.(0.5).W.A.1000" "canberra" "R" "S" "0.5" "W" "A" 250 98.040357 97.78026
1589 "canberra.N.S.(1).W.A.1000" "canberra" "N" "S" "1" "W" "A" 250 98.641118 98.08849
1590 "canberra.S.S.(1).W.A.1000" "canberra" "S" "S" "1" "W" "A" 250 98.596929 98.12209
1591 "canberra.L.S.(1).W.A.1000" "canberra" "L" "S" "1" "W" "A" 250 98.790616 98.28170
1592 "canberra.R.S.(1).W.A.1000" "canberra" "R" "S" "1" "W" "A" 250 98.669386 98.23677
1593 "canberra.N.S.(2).W.A.1000" "canberra" "N" "S" "2" "W" "A" 250 98.739078 98.24372
1594 "canberra.S.S.(2).W.A.1000" "canberra" "S" "S" "2" "W" "A" 250 98.668282 98.22520
1595 "canberra.L.S.(2).W.A.1000" "canberra" "L" "S" "2" "W" "A" 250 98.762101 98.28989
1596 "canberra.R.S.(2).W.A.1000" "canberra" "R" "S" "2" "W" "A" 250 98.697932 98.28552
1597 "canberra.N.S.(0.5).W.O.1000" "canberra" "N" "S" "0.5" "W" "O" 250 97.918026 97.44484
1598 "canberra.S.S.(0.5).W.O.1000" "canberra" "S" "S" "0.5" "W" "O" 250 98.450828 97.95432
1599 "canberra.L.S.(0.5).W.O.1000" "canberra" "L" "S" "0.5" "W" "O" 250 98.865286 98.30484
1600 "canberra.R.S.(0.5).W.O.1000" "canberra" "R" "S" "0.5" "W" "O" 250 98.420519 98.04081
1601 "canberra.N.S.(1).W.O.1000" "canberra" "N" "S" "1" "W" "O" 250 98.602619 98.02371
1602 "canberra.S.S.(1).W.O.1000" "canberra" "S" "S" "1" "W" "O" 250 98.539746 98.06338
1603 "canberra.L.S.(1).W.O.1000" "canberra" "L" "S" "1" "W" "O" 250 98.734063 98.21972
1604 "canberra.R.S.(1).W.O.1000" "canberra" "R" "S" "1" "W" "O" 250 98.587008 98.11797
1605 "canberra.N.S.(2).W.O.1000" "canberra" "N" "S" "2" "W" "O" 250 98.592825 98.08004
1606 "canberra.S.S.(2).W.O.1000" "canberra" "S" "S" "2" "W" "O" 250 98.539303 98.09275
1607 "canberra.L.S.(2).W.O.1000" "canberra" "L" "S" "2" "W" "O" 250 98.622037 98.16095
1608 "canberra.R.S.(2).W.O.1000" "canberra" "R" "S" "2" "W" "O" 250 98.558960 98.11331
1609 "canberra.N.S.(0.5).M.A.1000" "canberra" "N" "S" "0.5" "M" "A" 250 88.774117 95.88769
1610 "canberra.S.S.(0.5).M.A.1000" "canberra" "S" "S" "0.5" "M" "A" 250 98.119771 97.83763
1611 "canberra.L.S.(0.5).M.A.1000" "canberra" "L" "S" "0.5" "M" "A" 250 98.899183 98.42828
1612 "canberra.R.S.(0.5).M.A.1000" "canberra" "R" "S" "0.5" "M" "A" 250 97.755324 97.85099
1613 "canberra.N.S.(1).M.A.1000" "canberra" "N" "S" "1" "M" "A" 250 98.989858 98.33063
1614 "canberra.S.S.(1).M.A.1000" "canberra" "S" "S" "1" "M" "A" 250 98.717226 98.23598
1615 "canberra.L.S.(1).M.A.1000" "canberra" "L" "S" "1" "M" "A" 250 98.998844 98.46450
1616 "canberra.R.S.(1).M.A.1000" "canberra" "R" "S" "1" "M" "A" 250 98.980305 98.51450
1617 "canberra.N.S.(2).M.A.1000" "canberra" "N" "S" "2" "M" "A" 250 98.933406 98.36662
1618 "canberra.S.S.(2).M.A.1000" "canberra" "S" "S" "2" "M" "A" 250 98.742841 98.27353
1619 "canberra.L.S.(2).M.A.1000" "canberra" "L" "S" "2" "M" "A" 250 98.875867 98.37499
1620 "canberra.R.S.(2).M.A.1000" "canberra" "R" "S" "2" "M" "A" 250 98.838074 98.42439
1621 "canberra.N.S.(0.5).M.O.1000" "canberra" "N" "S" "0.5" "M" "O" 250 87.033726 94.91816
1622 "canberra.S.S.(0.5).M.O.1000" "canberra" "S" "S" "0.5" "M" "O" 250 98.496703 97.88863
1623 "canberra.L.S.(0.5).M.O.1000" "canberra" "L" "S" "0.5" "M" "O" 250 99.241979 98.61871
1624 "canberra.R.S.(0.5).M.O.1000" "canberra" "R" "S" "0.5" "M" "O" 250 98.378129 98.08741
1625 "canberra.N.S.(1).M.O.1000" "canberra" "N" "S" "1" "M" "O" 250 98.926915 98.18154
1626 "canberra.S.S.(1).M.O.1000" "canberra" "S" "S" "1" "M" "O" 250 98.747219 98.19533
1627 "canberra.L.S.(1).M.O.1000" "canberra" "L" "S" "1" "M" "O" 250 99.006074 98.44299
1628 "canberra.R.S.(1).M.O.1000" "canberra" "R" "S" "1" "M" "O" 250 98.900260 98.37704
1629 "canberra.N.S.(2).M.O.1000" "canberra" "N" "S" "2" "M" "O" 250 98.837896 98.23542
1630 "canberra.S.S.(2).M.O.1000" "canberra" "S" "S" "2" "M" "O" 250 98.648674 98.17143
1631 "canberra.L.S.(2).M.O.1000" "canberra" "L" "S" "2" "M" "O" 250 98.784082 98.28230
1632 "canberra.R.S.(2).M.O.1000" "canberra" "R" "S" "2" "M" "O" 250 98.739339 98.26160
1633 "canberra.N.Z.(0.5).W.A.0" "canberra" "N" "Z" "0.5" "W" "A" 0 8.003123 34.34055
1634 "canberra.S.Z.(0.5).W.A.0" "canberra" "S" "Z" "0.5" "W" "A" 0 15.973753 58.28014
1635 "canberra.L.Z.(0.5).W.A.0" "canberra" "L" "Z" "0.5" "W" "A" 0 16.238883 58.64236
1636 "canberra.R.Z.(0.5).W.A.0" "canberra" "R" "Z" "0.5" "W" "A" 0 4.715331 26.16515
1637 "canberra.N.Z.(1).W.A.0" "canberra" "N" "Z" "1" "W" "A" 0 10.862089 47.61694
1638 "canberra.S.Z.(1).W.A.0" "canberra" "S" "Z" "1" "W" "A" 0 19.319453 64.04111
1639 "canberra.L.Z.(1).W.A.0" "canberra" "L" "Z" "1" "W" "A" 0 17.748819 62.53445
1640 "canberra.R.Z.(1).W.A.0" "canberra" "R" "Z" "1" "W" "A" 0 5.333042 31.73955
1641 "canberra.N.Z.(2).W.A.0" "canberra" "N" "Z" "2" "W" "A" 0 13.322279 55.00535
1642 "canberra.S.Z.(2).W.A.0" "canberra" "S" "Z" "2" "W" "A" 0 21.847528 66.70021
1643 "canberra.L.Z.(2).W.A.0" "canberra" "L" "Z" "2" "W" "A" 0 18.765701 64.57453
1644 "canberra.R.Z.(2).W.A.0" "canberra" "R" "Z" "2" "W" "A" 0 5.776765 34.93809
1645 "canberra.N.Z.(0.5).W.O.0" "canberra" "N" "Z" "0.5" "W" "O" 0 9.840568 31.92640
1646 "canberra.S.Z.(0.5).W.O.0" "canberra" "S" "Z" "0.5" "W" "O" 0 17.369208 57.90500
1647 "canberra.L.Z.(0.5).W.O.0" "canberra" "L" "Z" "0.5" "W" "O" 0 16.028132 58.09101
1648 "canberra.R.Z.(0.5).W.O.0" "canberra" "R" "Z" "0.5" "W" "O" 0 6.081006 34.64832
1649 "canberra.N.Z.(1).W.O.0" "canberra" "N" "Z" "1" "W" "O" 0 13.935718 47.90175
1650 "canberra.S.Z.(1).W.O.0" "canberra" "S" "Z" "1" "W" "O" 0 19.842325 63.03003
1651 "canberra.L.Z.(1).W.O.0" "canberra" "L" "Z" "1" "W" "O" 0 18.145399 61.30363
1652 "canberra.R.Z.(1).W.O.0" "canberra" "R" "Z" "1" "W" "O" 0 6.618626 41.24750
1653 "canberra.N.Z.(2).W.O.0" "canberra" "N" "Z" "2" "W" "O" 0 16.944388 56.88423
1654 "canberra.S.Z.(2).W.O.0" "canberra" "S" "Z" "2" "W" "O" 0 21.110555 65.38412
1655 "canberra.L.Z.(2).W.O.0" "canberra" "L" "Z" "2" "W" "O" 0 19.039987 63.07445
1656 "canberra.R.Z.(2).W.O.0" "canberra" "R" "Z" "2" "W" "O" 0 6.898201 44.85629
1657 "canberra.N.Z.(0.5).M.A.0" "canberra" "N" "Z" "0.5" "M" "A" 0 6.839707 28.26795
1658 "canberra.S.Z.(0.5).M.A.0" "canberra" "S" "Z" "0.5" "M" "A" 0 13.816987 53.07584
1659 "canberra.L.Z.(0.5).M.A.0" "canberra" "L" "Z" "0.5" "M" "A" 0 14.925607 54.91253
1660 "canberra.R.Z.(0.5).M.A.0" "canberra" "R" "Z" "0.5" "M" "A" 0 4.329358 22.33562
1661 "canberra.N.Z.(1).M.A.0" "canberra" "N" "Z" "1" "M" "A" 0 9.442156 42.92079
1662 "canberra.S.Z.(1).M.A.0" "canberra" "S" "Z" "1" "M" "A" 0 17.856069 61.74665
1663 "canberra.L.Z.(1).M.A.0" "canberra" "L" "Z" "1" "M" "A" 0 17.128538 60.82717
1664 "canberra.R.Z.(1).M.A.0" "canberra" "R" "Z" "1" "M" "A" 0 5.062034 28.86168
1665 "canberra.N.Z.(2).M.A.0" "canberra" "N" "Z" "2" "M" "A" 0 12.254815 52.46385
1666 "canberra.S.Z.(2).M.A.0" "canberra" "S" "Z" "2" "M" "A" 0 21.027605 65.60281
1667 "canberra.L.Z.(2).M.A.0" "canberra" "L" "Z" "2" "M" "A" 0 18.447830 63.68056
1668 "canberra.R.Z.(2).M.A.0" "canberra" "R" "Z" "2" "M" "A" 0 5.554477 33.56073
1669 "canberra.N.Z.(0.5).M.O.0" "canberra" "N" "Z" "0.5" "M" "O" 0 6.737700 16.99549
1670 "canberra.S.Z.(0.5).M.O.0" "canberra" "S" "Z" "0.5" "M" "O" 0 13.970231 50.15922
1671 "canberra.L.Z.(0.5).M.O.0" "canberra" "L" "Z" "0.5" "M" "O" 0 14.050293 52.37462
1672 "canberra.R.Z.(0.5).M.O.0" "canberra" "R" "Z" "0.5" "M" "O" 0 5.413207 26.56356
1673 "canberra.N.Z.(1).M.O.0" "canberra" "N" "Z" "1" "M" "O" 0 10.249618 35.29691
1674 "canberra.S.Z.(1).M.O.0" "canberra" "S" "Z" "1" "M" "O" 0 17.832901 58.95873
1675 "canberra.L.Z.(1).M.O.0" "canberra" "L" "Z" "1" "M" "O" 0 16.741153 58.80481
1676 "canberra.R.Z.(1).M.O.0" "canberra" "R" "Z" "1" "M" "O" 0 6.158756 36.00718
1677 "canberra.N.Z.(2).M.O.0" "canberra" "N" "Z" "2" "M" "O" 0 13.977025 49.74551
1678 "canberra.S.Z.(2).M.O.0" "canberra" "S" "Z" "2" "M" "O" 0 20.073333 63.27000
1679 "canberra.L.Z.(2).M.O.0" "canberra" "L" "Z" "2" "M" "O" 0 18.428950 61.90531
1680 "canberra.R.Z.(2).M.O.0" "canberra" "R" "Z" "2" "M" "O" 0 6.582012 42.02234
1681 "canberra.N.Z.(0.5).W.A.1000" "canberra" "N" "Z" "0.5" "W" "A" 250 6.353748 19.37492
1682 "canberra.S.Z.(0.5).W.A.1000" "canberra" "S" "Z" "0.5" "W" "A" 250 6.124184 30.63281
1683 "canberra.L.Z.(0.5).W.A.1000" "canberra" "L" "Z" "0.5" "W" "A" 250 5.607025 28.91756
1684 "canberra.R.Z.(0.5).W.A.1000" "canberra" "R" "Z" "0.5" "W" "A" 250 7.147382 22.78880
1685 "canberra.N.Z.(1).W.A.1000" "canberra" "N" "Z" "1" "W" "A" 250 6.387983 20.18374
1686 "canberra.S.Z.(1).W.A.1000" "canberra" "S" "Z" "1" "W" "A" 250 6.311302 31.87025
1687 "canberra.L.Z.(1).W.A.1000" "canberra" "L" "Z" "1" "W" "A" 250 5.688152 29.93064
1688 "canberra.R.Z.(1).W.A.1000" "canberra" "R" "Z" "1" "W" "A" 250 7.401035 23.82347
1689 "canberra.N.Z.(2).W.A.1000" "canberra" "N" "Z" "2" "W" "A" 250 6.399523 20.58696
1690 "canberra.S.Z.(2).W.A.1000" "canberra" "S" "Z" "2" "W" "A" 250 6.411895 32.54662
1691 "canberra.L.Z.(2).W.A.1000" "canberra" "L" "Z" "2" "W" "A" 250 5.729555 30.43929
1692 "canberra.R.Z.(2).W.A.1000" "canberra" "R" "Z" "2" "W" "A" 250 7.514326 24.37734
1693 "canberra.N.Z.(0.5).W.O.1000" "canberra" "N" "Z" "0.5" "W" "O" 250 7.260708 20.79041
1694 "canberra.S.Z.(0.5).W.O.1000" "canberra" "S" "Z" "0.5" "W" "O" 250 8.262779 30.35258
1695 "canberra.L.Z.(0.5).W.O.1000" "canberra" "L" "Z" "0.5" "W" "O" 250 6.561834 29.18945
1696 "canberra.R.Z.(0.5).W.O.1000" "canberra" "R" "Z" "0.5" "W" "O" 250 5.982321 23.97692
1697 "canberra.N.Z.(1).W.O.1000" "canberra" "N" "Z" "1" "W" "O" 250 7.378093 21.76760
1698 "canberra.S.Z.(1).W.O.1000" "canberra" "S" "Z" "1" "W" "O" 250 8.652561 31.96721
1699 "canberra.L.Z.(1).W.O.1000" "canberra" "L" "Z" "1" "W" "O" 250 6.683305 30.44822
1700 "canberra.R.Z.(1).W.O.1000" "canberra" "R" "Z" "1" "W" "O" 250 6.280442 25.35989
1701 "canberra.N.Z.(2).W.O.1000" "canberra" "N" "Z" "2" "W" "O" 250 7.425584 22.34208
1702 "canberra.S.Z.(2).W.O.1000" "canberra" "S" "Z" "2" "W" "O" 250 8.862999 32.79076
1703 "canberra.L.Z.(2).W.O.1000" "canberra" "L" "Z" "2" "W" "O" 250 6.747591 31.09326
1704 "canberra.R.Z.(2).W.O.1000" "canberra" "R" "Z" "2" "W" "O" 250 6.422977 26.04882
1705 "canberra.N.Z.(0.5).M.A.1000" "canberra" "N" "Z" "0.5" "M" "A" 250 6.338951 18.90383
1706 "canberra.S.Z.(0.5).M.A.1000" "canberra" "S" "Z" "0.5" "M" "A" 250 6.006136 29.90270
1707 "canberra.L.Z.(0.5).M.A.1000" "canberra" "L" "Z" "0.5" "M" "A" 250 5.558136 28.25673
1708 "canberra.R.Z.(0.5).M.A.1000" "canberra" "R" "Z" "0.5" "M" "A" 250 6.972245 22.13946
1709 "canberra.N.Z.(1).M.A.1000" "canberra" "N" "Z" "1" "M" "A" 250 6.381106 19.89093
1710 "canberra.S.Z.(1).M.A.1000" "canberra" "S" "Z" "1" "M" "A" 250 6.246525 31.50498
1711 "canberra.L.Z.(1).M.A.1000" "canberra" "L" "Z" "1" "M" "A" 250 5.662225 29.60017
1712 "canberra.R.Z.(1).M.A.1000" "canberra" "R" "Z" "1" "M" "A" 250 7.273688 23.42734
1713 "canberra.N.Z.(2).M.A.1000" "canberra" "N" "Z" "2" "M" "A" 250 6.396466 20.45158
1714 "canberra.S.Z.(2).M.A.1000" "canberra" "S" "Z" "2" "M" "A" 250 6.379933 32.34473
1715 "canberra.L.Z.(2).M.A.1000" "canberra" "L" "Z" "2" "M" "A" 250 5.715801 30.24775
1716 "canberra.R.Z.(2).M.A.1000" "canberra" "R" "Z" "2" "M" "A" 250 7.446517 24.13669
1717 "canberra.N.Z.(0.5).M.O.1000" "canberra" "N" "Z" "0.5" "M" "O" 250 7.087356 19.32131
1718 "canberra.S.Z.(0.5).M.O.1000" "canberra" "S" "Z" "0.5" "M" "O" 250 7.675948 27.92152
1719 "canberra.L.Z.(0.5).M.O.1000" "canberra" "L" "Z" "0.5" "M" "O" 250 6.374760 27.20983
1720 "canberra.R.Z.(0.5).M.O.1000" "canberra" "R" "Z" "0.5" "M" "O" 250 5.606692 22.18606
1721 "canberra.N.Z.(1).M.O.1000" "canberra" "N" "Z" "1" "M" "O" 250 7.261171 20.99545
1722 "canberra.S.Z.(1).M.O.1000" "canberra" "S" "Z" "1" "M" "O" 250 8.323838 30.63022
1723 "canberra.L.Z.(1).M.O.1000" "canberra" "L" "Z" "1" "M" "O" 250 6.582416 29.44739
1724 "canberra.R.Z.(1).M.O.1000" "canberra" "R" "Z" "1" "M" "O" 250 5.987410 24.33293
1725 "canberra.N.Z.(2).M.O.1000" "canberra" "N" "Z" "2" "M" "O" 250 7.381407 21.88930
1726 "canberra.S.Z.(2).M.O.1000" "canberra" "S" "Z" "2" "M" "O" 250 8.686625 32.10105
1727 "canberra.L.Z.(2).M.O.1000" "canberra" "L" "Z" "2" "M" "O" 250 6.694363 30.57078
1728 "canberra.R.Z.(2).M.O.1000" "canberra" "R" "Z" "2" "M" "O" 250 6.238318 25.53510
1729 "canberra.N.T.(0.5).W.A.0" "canberra" "N" "T" "0.5" "W" "A" 0 94.620508 96.25800
1730 "canberra.S.T.(0.5).W.A.0" "canberra" "S" "T" "0.5" "W" "A" 0 92.217208 95.79676
1731 "canberra.L.T.(0.5).W.A.0" "canberra" "L" "T" "0.5" "W" "A" 0 91.703478 95.98947
1732 "canberra.R.T.(0.5).W.A.0" "canberra" "R" "T" "0.5" "W" "A" 0 91.867542 95.65311
1733 "canberra.N.T.(1).W.A.0" "canberra" "N" "T" "1" "W" "A" 0 98.252154 97.87761
1734 "canberra.S.T.(1).W.A.0" "canberra" "S" "T" "1" "W" "A" 0 97.474460 97.43971
1735 "canberra.L.T.(1).W.A.0" "canberra" "L" "T" "1" "W" "A" 0 97.487553 97.50369
1736 "canberra.R.T.(1).W.A.0" "canberra" "R" "T" "1" "W" "A" 0 97.797568 97.59790
1737 "canberra.N.T.(2).W.A.0" "canberra" "N" "T" "2" "W" "A" 0 98.595690 98.14235
1738 "canberra.S.T.(2).W.A.0" "canberra" "S" "T" "2" "W" "A" 0 98.303359 97.93956
1739 "canberra.L.T.(2).W.A.0" "canberra" "L" "T" "2" "W" "A" 0 98.336825 97.97544
1740 "canberra.R.T.(2).W.A.0" "canberra" "R" "T" "2" "W" "A" 0 98.439896 98.04040
1741 "canberra.N.T.(0.5).W.O.0" "canberra" "N" "T" "0.5" "W" "O" 0 97.402825 97.22494
1742 "canberra.S.T.(0.5).W.O.0" "canberra" "S" "T" "0.5" "W" "O" 0 95.707097 96.69421
1743 "canberra.L.T.(0.5).W.O.0" "canberra" "L" "T" "0.5" "W" "O" 0 95.677595 96.86466
1744 "canberra.R.T.(0.5).W.O.0" "canberra" "R" "T" "0.5" "W" "O" 0 95.948274 96.83790
1745 "canberra.N.T.(1).W.O.0" "canberra" "N" "T" "1" "W" "O" 0 98.341831 97.90441
1746 "canberra.S.T.(1).W.O.0" "canberra" "S" "T" "1" "W" "O" 0 97.827951 97.64376
1747 "canberra.L.T.(1).W.O.0" "canberra" "L" "T" "1" "W" "O" 0 97.856602 97.72597
1748 "canberra.R.T.(1).W.O.0" "canberra" "R" "T" "1" "W" "O" 0 98.019243 97.75054
1749 "canberra.N.T.(2).W.O.0" "canberra" "N" "T" "2" "W" "O" 0 98.470990 98.01946
1750 "canberra.S.T.(2).W.O.0" "canberra" "S" "T" "2" "W" "O" 0 98.259541 97.90094
1751 "canberra.L.T.(2).W.O.0" "canberra" "L" "T" "2" "W" "O" 0 98.298565 97.93923
1752 "canberra.R.T.(2).W.O.0" "canberra" "R" "T" "2" "W" "O" 0 98.332842 97.95653
1753 "canberra.N.T.(0.5).M.A.0" "canberra" "N" "T" "0.5" "M" "A" 0 88.616281 95.65488
1754 "canberra.S.T.(0.5).M.A.0" "canberra" "S" "T" "0.5" "M" "A" 0 86.121753 94.91727
1755 "canberra.L.T.(0.5).M.A.0" "canberra" "L" "T" "0.5" "M" "A" 0 85.288426 95.23085
1756 "canberra.R.T.(0.5).M.A.0" "canberra" "R" "T" "0.5" "M" "A" 0 85.329977 94.66850
1757 "canberra.N.T.(1).M.A.0" "canberra" "N" "T" "1" "M" "A" 0 98.522673 98.03646
1758 "canberra.S.T.(1).M.A.0" "canberra" "S" "T" "1" "M" "A" 0 96.944504 97.27681
1759 "canberra.L.T.(1).M.A.0" "canberra" "L" "T" "1" "M" "A" 0 96.973269 97.36779
1760 "canberra.R.T.(1).M.A.0" "canberra" "R" "T" "1" "M" "A" 0 97.938281 97.72546
1761 "canberra.N.T.(2).M.A.0" "canberra" "N" "T" "2" "M" "A" 0 98.738875 98.24292
1762 "canberra.S.T.(2).M.A.0" "canberra" "S" "T" "2" "M" "A" 0 98.194801 97.89398
1763 "canberra.L.T.(2).M.A.0" "canberra" "L" "T" "2" "M" "A" 0 98.256946 97.95092
1764 "canberra.R.T.(2).M.A.0" "canberra" "R" "T" "2" "M" "A" 0 98.548906 98.14213
1765 "canberra.N.T.(0.5).M.O.0" "canberra" "N" "T" "0.5" "M" "O" 0 88.485654 95.22931
1766 "canberra.S.T.(0.5).M.O.0" "canberra" "S" "T" "0.5" "M" "O" 0 87.210452 94.99178
1767 "canberra.L.T.(0.5).M.O.0" "canberra" "L" "T" "0.5" "M" "O" 0 86.407526 95.44069
1768 "canberra.R.T.(0.5).M.O.0" "canberra" "R" "T" "0.5" "M" "O" 0 85.541275 94.76267
1769 "canberra.N.T.(1).M.O.0" "canberra" "N" "T" "1" "M" "O" 0 98.556984 97.99032
1770 "canberra.S.T.(1).M.O.0" "canberra" "S" "T" "1" "M" "O" 0 97.146458 97.30098
1771 "canberra.L.T.(1).M.O.0" "canberra" "L" "T" "1" "M" "O" 0 97.162237 97.40955
1772 "canberra.R.T.(1).M.O.0" "canberra" "R" "T" "1" "M" "O" 0 97.864339 97.69204
1773 "canberra.N.T.(2).M.O.0" "canberra" "N" "T" "2" "M" "O" 0 98.628037 98.12880
1774 "canberra.S.T.(2).M.O.0" "canberra" "S" "T" "2" "M" "O" 0 98.143213 97.83793
1775 "canberra.L.T.(2).M.O.0" "canberra" "L" "T" "2" "M" "O" 0 98.187659 97.89967
1776 "canberra.R.T.(2).M.O.0" "canberra" "R" "T" "2" "M" "O" 0 98.381543 98.00670
1777 "canberra.N.T.(0.5).W.A.1000" "canberra" "N" "T" "0.5" "W" "A" 250 94.620508 96.25800
1778 "canberra.S.T.(0.5).W.A.1000" "canberra" "S" "T" "0.5" "W" "A" 250 92.217208 95.79676
1779 "canberra.L.T.(0.5).W.A.1000" "canberra" "L" "T" "0.5" "W" "A" 250 91.703478 95.98947
1780 "canberra.R.T.(0.5).W.A.1000" "canberra" "R" "T" "0.5" "W" "A" 250 91.867542 95.65311
1781 "canberra.N.T.(1).W.A.1000" "canberra" "N" "T" "1" "W" "A" 250 98.252154 97.87761
1782 "canberra.S.T.(1).W.A.1000" "canberra" "S" "T" "1" "W" "A" 250 97.474460 97.43971
1783 "canberra.L.T.(1).W.A.1000" "canberra" "L" "T" "1" "W" "A" 250 97.487553 97.50369
1784 "canberra.R.T.(1).W.A.1000" "canberra" "R" "T" "1" "W" "A" 250 97.797568 97.59790
1785 "canberra.N.T.(2).W.A.1000" "canberra" "N" "T" "2" "W" "A" 250 98.595690 98.14235
1786 "canberra.S.T.(2).W.A.1000" "canberra" "S" "T" "2" "W" "A" 250 98.303359 97.93956
1787 "canberra.L.T.(2).W.A.1000" "canberra" "L" "T" "2" "W" "A" 250 98.336825 97.97544
1788 "canberra.R.T.(2).W.A.1000" "canberra" "R" "T" "2" "W" "A" 250 98.439896 98.04040
1789 "canberra.N.T.(0.5).W.O.1000" "canberra" "N" "T" "0.5" "W" "O" 250 97.402825 97.22494
1790 "canberra.S.T.(0.5).W.O.1000" "canberra" "S" "T" "0.5" "W" "O" 250 95.707097 96.69421
1791 "canberra.L.T.(0.5).W.O.1000" "canberra" "L" "T" "0.5" "W" "O" 250 95.677595 96.86466
1792 "canberra.R.T.(0.5).W.O.1000" "canberra" "R" "T" "0.5" "W" "O" 250 95.948274 96.83790
1793 "canberra.N.T.(1).W.O.1000" "canberra" "N" "T" "1" "W" "O" 250 98.341831 97.90441
1794 "canberra.S.T.(1).W.O.1000" "canberra" "S" "T" "1" "W" "O" 250 97.827951 97.64376
1795 "canberra.L.T.(1).W.O.1000" "canberra" "L" "T" "1" "W" "O" 250 97.856602 97.72597
1796 "canberra.R.T.(1).W.O.1000" "canberra" "R" "T" "1" "W" "O" 250 98.019243 97.75054
1797 "canberra.N.T.(2).W.O.1000" "canberra" "N" "T" "2" "W" "O" 250 98.470990 98.01946
1798 "canberra.S.T.(2).W.O.1000" "canberra" "S" "T" "2" "W" "O" 250 98.259541 97.90094
1799 "canberra.L.T.(2).W.O.1000" "canberra" "L" "T" "2" "W" "O" 250 98.298565 97.93923
1800 "canberra.R.T.(2).W.O.1000" "canberra" "R" "T" "2" "W" "O" 250 98.332842 97.95653
1801 "canberra.N.T.(0.5).M.A.1000" "canberra" "N" "T" "0.5" "M" "A" 250 88.616281 95.65488
1802 "canberra.S.T.(0.5).M.A.1000" "canberra" "S" "T" "0.5" "M" "A" 250 86.121753 94.91727
1803 "canberra.L.T.(0.5).M.A.1000" "canberra" "L" "T" "0.5" "M" "A" 250 85.288426 95.23085
1804 "canberra.R.T.(0.5).M.A.1000" "canberra" "R" "T" "0.5" "M" "A" 250 85.329977 94.66850
1805 "canberra.N.T.(1).M.A.1000" "canberra" "N" "T" "1" "M" "A" 250 98.522673 98.03646
1806 "canberra.S.T.(1).M.A.1000" "canberra" "S" "T" "1" "M" "A" 250 96.944504 97.27681
1807 "canberra.L.T.(1).M.A.1000" "canberra" "L" "T" "1" "M" "A" 250 96.973269 97.36779
1808 "canberra.R.T.(1).M.A.1000" "canberra" "R" "T" "1" "M" "A" 250 97.938281 97.72546
1809 "canberra.N.T.(2).M.A.1000" "canberra" "N" "T" "2" "M" "A" 250 98.738875 98.24292
1810 "canberra.S.T.(2).M.A.1000" "canberra" "S" "T" "2" "M" "A" 250 98.194801 97.89398
1811 "canberra.L.T.(2).M.A.1000" "canberra" "L" "T" "2" "M" "A" 250 98.256946 97.95092
1812 "canberra.R.T.(2).M.A.1000" "canberra" "R" "T" "2" "M" "A" 250 98.548906 98.14213
1813 "canberra.N.T.(0.5).M.O.1000" "canberra" "N" "T" "0.5" "M" "O" 250 88.485654 95.22931
1814 "canberra.S.T.(0.5).M.O.1000" "canberra" "S" "T" "0.5" "M" "O" 250 87.210452 94.99178
1815 "canberra.L.T.(0.5).M.O.1000" "canberra" "L" "T" "0.5" "M" "O" 250 86.407526 95.44069
1816 "canberra.R.T.(0.5).M.O.1000" "canberra" "R" "T" "0.5" "M" "O" 250 85.541275 94.76267
1817 "canberra.N.T.(1).M.O.1000" "canberra" "N" "T" "1" "M" "O" 250 98.556984 97.99032
1818 "canberra.S.T.(1).M.O.1000" "canberra" "S" "T" "1" "M" "O" 250 97.146458 97.30098
1819 "canberra.L.T.(1).M.O.1000" "canberra" "L" "T" "1" "M" "O" 250 97.162237 97.40955
1820 "canberra.R.T.(1).M.O.1000" "canberra" "R" "T" "1" "M" "O" 250 97.864339 97.69204
1821 "canberra.N.T.(2).M.O.1000" "canberra" "N" "T" "2" "M" "O" 250 98.628037 98.12880
1822 "canberra.S.T.(2).M.O.1000" "canberra" "S" "T" "2" "M" "O" 250 98.143213 97.83793
1823 "canberra.L.T.(2).M.O.1000" "canberra" "L" "T" "2" "M" "O" 250 98.187659 97.89967
1824 "canberra.R.T.(2).M.O.1000" "canberra" "R" "T" "2" "M" "O" 250 98.381543 98.00670
1825 "canberra.N.N.(0.5).W.A.0" "canberra" "N" "N" "0.5" "W" "A" 0 95.848659 96.65658
1826 "canberra.S.N.(0.5).W.A.0" "canberra" "S" "N" "0.5" "W" "A" 0 98.045717 97.74125
1827 "canberra.L.N.(0.5).W.A.0" "canberra" "L" "N" "0.5" "W" "A" 0 98.650169 98.14274
1828 "canberra.R.N.(0.5).W.A.0" "canberra" "R" "N" "0.5" "W" "A" 0 98.040357 97.78026
1829 "canberra.N.N.(1).W.A.0" "canberra" "N" "N" "1" "W" "A" 0 98.641118 98.08849
1830 "canberra.S.N.(1).W.A.0" "canberra" "S" "N" "1" "W" "A" 0 98.596929 98.12209
1831 "canberra.L.N.(1).W.A.0" "canberra" "L" "N" "1" "W" "A" 0 98.790616 98.28170
1832 "canberra.R.N.(1).W.A.0" "canberra" "R" "N" "1" "W" "A" 0 98.669386 98.23677
1833 "canberra.N.N.(2).W.A.0" "canberra" "N" "N" "2" "W" "A" 0 98.739078 98.24372
1834 "canberra.S.N.(2).W.A.0" "canberra" "S" "N" "2" "W" "A" 0 98.668282 98.22520
1835 "canberra.L.N.(2).W.A.0" "canberra" "L" "N" "2" "W" "A" 0 98.762101 98.28989
1836 "canberra.R.N.(2).W.A.0" "canberra" "R" "N" "2" "W" "A" 0 98.697932 98.28552
1837 "canberra.N.N.(0.5).W.O.0" "canberra" "N" "N" "0.5" "W" "O" 0 97.918026 97.44484
1838 "canberra.S.N.(0.5).W.O.0" "canberra" "S" "N" "0.5" "W" "O" 0 98.450828 97.95432
1839 "canberra.L.N.(0.5).W.O.0" "canberra" "L" "N" "0.5" "W" "O" 0 98.865286 98.30484
1840 "canberra.R.N.(0.5).W.O.0" "canberra" "R" "N" "0.5" "W" "O" 0 98.420519 98.04081
1841 "canberra.N.N.(1).W.O.0" "canberra" "N" "N" "1" "W" "O" 0 98.602619 98.02371
1842 "canberra.S.N.(1).W.O.0" "canberra" "S" "N" "1" "W" "O" 0 98.539746 98.06338
1843 "canberra.L.N.(1).W.O.0" "canberra" "L" "N" "1" "W" "O" 0 98.734063 98.21972
1844 "canberra.R.N.(1).W.O.0" "canberra" "R" "N" "1" "W" "O" 0 98.587008 98.11797
1845 "canberra.N.N.(2).W.O.0" "canberra" "N" "N" "2" "W" "O" 0 98.592825 98.08004
1846 "canberra.S.N.(2).W.O.0" "canberra" "S" "N" "2" "W" "O" 0 98.539303 98.09275
1847 "canberra.L.N.(2).W.O.0" "canberra" "L" "N" "2" "W" "O" 0 98.622037 98.16095
1848 "canberra.R.N.(2).W.O.0" "canberra" "R" "N" "2" "W" "O" 0 98.558960 98.11331
1849 "canberra.N.N.(0.5).M.A.0" "canberra" "N" "N" "0.5" "M" "A" 0 88.774117 95.88769
1850 "canberra.S.N.(0.5).M.A.0" "canberra" "S" "N" "0.5" "M" "A" 0 98.119771 97.83763
1851 "canberra.L.N.(0.5).M.A.0" "canberra" "L" "N" "0.5" "M" "A" 0 98.899183 98.42828
1852 "canberra.R.N.(0.5).M.A.0" "canberra" "R" "N" "0.5" "M" "A" 0 97.755324 97.85099
1853 "canberra.N.N.(1).M.A.0" "canberra" "N" "N" "1" "M" "A" 0 98.989858 98.33063
1854 "canberra.S.N.(1).M.A.0" "canberra" "S" "N" "1" "M" "A" 0 98.717226 98.23598
1855 "canberra.L.N.(1).M.A.0" "canberra" "L" "N" "1" "M" "A" 0 98.998844 98.46450
1856 "canberra.R.N.(1).M.A.0" "canberra" "R" "N" "1" "M" "A" 0 98.980305 98.51450
1857 "canberra.N.N.(2).M.A.0" "canberra" "N" "N" "2" "M" "A" 0 98.933406 98.36662
1858 "canberra.S.N.(2).M.A.0" "canberra" "S" "N" "2" "M" "A" 0 98.742841 98.27353
1859 "canberra.L.N.(2).M.A.0" "canberra" "L" "N" "2" "M" "A" 0 98.875867 98.37499
1860 "canberra.R.N.(2).M.A.0" "canberra" "R" "N" "2" "M" "A" 0 98.838074 98.42439
1861 "canberra.N.N.(0.5).M.O.0" "canberra" "N" "N" "0.5" "M" "O" 0 87.033726 94.91816
1862 "canberra.S.N.(0.5).M.O.0" "canberra" "S" "N" "0.5" "M" "O" 0 98.496703 97.88863
1863 "canberra.L.N.(0.5).M.O.0" "canberra" "L" "N" "0.5" "M" "O" 0 99.241979 98.61871
1864 "canberra.R.N.(0.5).M.O.0" "canberra" "R" "N" "0.5" "M" "O" 0 98.378129 98.08741
1865 "canberra.N.N.(1).M.O.0" "canberra" "N" "N" "1" "M" "O" 0 98.926915 98.18154
1866 "canberra.S.N.(1).M.O.0" "canberra" "S" "N" "1" "M" "O" 0 98.747219 98.19533
1867 "canberra.L.N.(1).M.O.0" "canberra" "L" "N" "1" "M" "O" 0 99.006074 98.44299
1868 "canberra.R.N.(1).M.O.0" "canberra" "R" "N" "1" "M" "O" 0 98.900260 98.37704
1869 "canberra.N.N.(2).M.O.0" "canberra" "N" "N" "2" "M" "O" 0 98.837896 98.23542
1870 "canberra.S.N.(2).M.O.0" "canberra" "S" "N" "2" "M" "O" 0 98.648674 98.17143
1871 "canberra.L.N.(2).M.O.0" "canberra" "L" "N" "2" "M" "O" 0 98.784082 98.28230
1872 "canberra.R.N.(2).M.O.0" "canberra" "R" "N" "2" "M" "O" 0 98.739339 98.26160
1873 "canberra.N.N.(0.5).W.A.1000" "canberra" "N" "N" "0.5" "W" "A" 250 95.848659 96.65658
1874 "canberra.S.N.(0.5).W.A.1000" "canberra" "S" "N" "0.5" "W" "A" 250 98.045717 97.74125
1875 "canberra.L.N.(0.5).W.A.1000" "canberra" "L" "N" "0.5" "W" "A" 250 98.650169 98.14274
1876 "canberra.R.N.(0.5).W.A.1000" "canberra" "R" "N" "0.5" "W" "A" 250 98.040357 97.78026
1877 "canberra.N.N.(1).W.A.1000" "canberra" "N" "N" "1" "W" "A" 250 98.641118 98.08849
1878 "canberra.S.N.(1).W.A.1000" "canberra" "S" "N" "1" "W" "A" 250 98.596929 98.12209
1879 "canberra.L.N.(1).W.A.1000" "canberra" "L" "N" "1" "W" "A" 250 98.790616 98.28170
1880 "canberra.R.N.(1).W.A.1000" "canberra" "R" "N" "1" "W" "A" 250 98.669386 98.23677
1881 "canberra.N.N.(2).W.A.1000" "canberra" "N" "N" "2" "W" "A" 250 98.739078 98.24372
1882 "canberra.S.N.(2).W.A.1000" "canberra" "S" "N" "2" "W" "A" 250 98.668282 98.22520
1883 "canberra.L.N.(2).W.A.1000" "canberra" "L" "N" "2" "W" "A" 250 98.762101 98.28989
1884 "canberra.R.N.(2).W.A.1000" "canberra" "R" "N" "2" "W" "A" 250 98.697932 98.28552
1885 "canberra.N.N.(0.5).W.O.1000" "canberra" "N" "N" "0.5" "W" "O" 250 97.918026 97.44484
1886 "canberra.S.N.(0.5).W.O.1000" "canberra" "S" "N" "0.5" "W" "O" 250 98.450828 97.95432
1887 "canberra.L.N.(0.5).W.O.1000" "canberra" "L" "N" "0.5" "W" "O" 250 98.865286 98.30484
1888 "canberra.R.N.(0.5).W.O.1000" "canberra" "R" "N" "0.5" "W" "O" 250 98.420519 98.04081
1889 "canberra.N.N.(1).W.O.1000" "canberra" "N" "N" "1" "W" "O" 250 98.602619 98.02371
1890 "canberra.S.N.(1).W.O.1000" "canberra" "S" "N" "1" "W" "O" 250 98.539746 98.06338
1891 "canberra.L.N.(1).W.O.1000" "canberra" "L" "N" "1" "W" "O" 250 98.734063 98.21972
1892 "canberra.R.N.(1).W.O.1000" "canberra" "R" "N" "1" "W" "O" 250 98.587008 98.11797
1893 "canberra.N.N.(2).W.O.1000" "canberra" "N" "N" "2" "W" "O" 250 98.592825 98.08004
1894 "canberra.S.N.(2).W.O.1000" "canberra" "S" "N" "2" "W" "O" 250 98.539303 98.09275
1895 "canberra.L.N.(2).W.O.1000" "canberra" "L" "N" "2" "W" "O" 250 98.622037 98.16095
1896 "canberra.R.N.(2).W.O.1000" "canberra" "R" "N" "2" "W" "O" 250 98.558960 98.11331
1897 "canberra.N.N.(0.5).M.A.1000" "canberra" "N" "N" "0.5" "M" "A" 250 88.774117 95.88769
1898 "canberra.S.N.(0.5).M.A.1000" "canberra" "S" "N" "0.5" "M" "A" 250 98.119771 97.83763
1899 "canberra.L.N.(0.5).M.A.1000" "canberra" "L" "N" "0.5" "M" "A" 250 98.899183 98.42828
1900 "canberra.R.N.(0.5).M.A.1000" "canberra" "R" "N" "0.5" "M" "A" 250 97.755324 97.85099
1901 "canberra.N.N.(1).M.A.1000" "canberra" "N" "N" "1" "M" "A" 250 98.989858 98.33063
1902 "canberra.S.N.(1).M.A.1000" "canberra" "S" "N" "1" "M" "A" 250 98.717226 98.23598
1903 "canberra.L.N.(1).M.A.1000" "canberra" "L" "N" "1" "M" "A" 250 98.998844 98.46450
1904 "canberra.R.N.(1).M.A.1000" "canberra" "R" "N" "1" "M" "A" 250 98.980305 98.51450
1905 "canberra.N.N.(2).M.A.1000" "canberra" "N" "N" "2" "M" "A" 250 98.933406 98.36662
1906 "canberra.S.N.(2).M.A.1000" "canberra" "S" "N" "2" "M" "A" 250 98.742841 98.27353
1907 "canberra.L.N.(2).M.A.1000" "canberra" "L" "N" "2" "M" "A" 250 98.875867 98.37499
1908 "canberra.R.N.(2).M.A.1000" "canberra" "R" "N" "2" "M" "A" 250 98.838074 98.42439
1909 "canberra.N.N.(0.5).M.O.1000" "canberra" "N" "N" "0.5" "M" "O" 250 87.033726 94.91816
1910 "canberra.S.N.(0.5).M.O.1000" "canberra" "S" "N" "0.5" "M" "O" 250 98.496703 97.88863
1911 "canberra.L.N.(0.5).M.O.1000" "canberra" "L" "N" "0.5" "M" "O" 250 99.241979 98.61871
1912 "canberra.R.N.(0.5).M.O.1000" "canberra" "R" "N" "0.5" "M" "O" 250 98.378129 98.08741
1913 "canberra.N.N.(1).M.O.1000" "canberra" "N" "N" "1" "M" "O" 250 98.926915 98.18154
1914 "canberra.S.N.(1).M.O.1000" "canberra" "S" "N" "1" "M" "O" 250 98.747219 98.19533
1915 "canberra.L.N.(1).M.O.1000" "canberra" "L" "N" "1" "M" "O" 250 99.006074 98.44299
1916 "canberra.R.N.(1).M.O.1000" "canberra" "R" "N" "1" "M" "O" 250 98.900260 98.37704
1917 "canberra.N.N.(2).M.O.1000" "canberra" "N" "N" "2" "M" "O" 250 98.837896 98.23542
1918 "canberra.S.N.(2).M.O.1000" "canberra" "S" "N" "2" "M" "O" 250 98.648674 98.17143
1919 "canberra.L.N.(2).M.O.1000" "canberra" "L" "N" "2" "M" "O" 250 98.784082 98.28230
1920 "canberra.R.N.(2).M.O.1000" "canberra" "R" "N" "2" "M" "O" 250 98.739339 98.26160
1921 "simindex.N.S.(0.5).W.A.0" "simindex" "N" "S" "0.5" "W" "A" 0 98.427259 97.88704
1922 "simindex.S.S.(0.5).W.A.0" "simindex" "S" "S" "0.5" "W" "A" 0 98.700266 98.20899
1923 "simindex.L.S.(0.5).W.A.0" "simindex" "L" "S" "0.5" "W" "A" 0 98.888064 98.34204
1924 "simindex.R.S.(0.5).W.A.0" "simindex" "R" "S" "0.5" "W" "A" 0 98.805267 98.34057
1925 "simindex.N.S.(1).W.A.0" "simindex" "N" "S" "1" "W" "A" 0 98.831227 98.26217
1926 "simindex.S.S.(1).W.A.0" "simindex" "S" "S" "1" "W" "A" 0 98.722982 98.25772
1927 "simindex.L.S.(1).W.A.0" "simindex" "L" "S" "1" "W" "A" 0 98.809498 98.32394
1928 "simindex.R.S.(1).W.A.0" "simindex" "R" "S" "1" "W" "A" 0 98.792979 98.35310
1929 "simindex.N.S.(2).W.A.0" "simindex" "N" "S" "2" "W" "A" 0 98.793633 98.30020
1930 "simindex.S.S.(2).W.A.0" "simindex" "S" "S" "2" "W" "A" 0 98.697363 98.26861
1931 "simindex.L.S.(2).W.A.0" "simindex" "L" "S" "2" "W" "A" 0 98.742233 98.30364
1932 "simindex.R.S.(2).W.A.0" "simindex" "R" "S" "2" "W" "A" 0 98.741942 98.32675
1933 "simindex.N.S.(0.5).W.O.0" "simindex" "N" "S" "0.5" "W" "O" 0 98.690887 98.06646
1934 "simindex.S.S.(0.5).W.O.0" "simindex" "S" "S" "0.5" "W" "O" 0 98.657443 98.16318
1935 "simindex.L.S.(0.5).W.O.0" "simindex" "L" "S" "0.5" "W" "O" 0 98.814315 98.29385
1936 "simindex.R.S.(0.5).W.O.0" "simindex" "R" "S" "0.5" "W" "O" 0 98.658719 98.18039
1937 "simindex.N.S.(1).W.O.0" "simindex" "N" "S" "1" "W" "O" 0 98.722189 98.17341
1938 "simindex.S.S.(1).W.O.0" "simindex" "S" "S" "1" "W" "O" 0 98.593212 98.13567
1939 "simindex.L.S.(1).W.O.0" "simindex" "L" "S" "1" "W" "O" 0 98.667394 98.20035
1940 "simindex.R.S.(1).W.O.0" "simindex" "R" "S" "1" "W" "O" 0 98.625564 98.15908
1941 "simindex.N.S.(2).W.O.0" "simindex" "N" "S" "2" "W" "O" 0 98.638206 98.14260
1942 "simindex.S.S.(2).W.O.0" "simindex" "S" "S" "2" "W" "O" 0 98.544751 98.11517
1943 "simindex.L.S.(2).W.O.0" "simindex" "L" "S" "2" "W" "O" 0 98.578321 98.15049
1944 "simindex.R.S.(2).W.O.0" "simindex" "R" "S" "2" "W" "O" 0 98.567518 98.13269
1945 "simindex.N.S.(0.5).M.A.0" "simindex" "N" "S" "0.5" "M" "A" 0 97.716060 97.72576
1946 "simindex.S.S.(0.5).M.A.0" "simindex" "S" "S" "0.5" "M" "A" 0 98.741058 98.24269
1947 "simindex.L.S.(0.5).M.A.0" "simindex" "L" "S" "0.5" "M" "A" 0 99.001551 98.44930
1948 "simindex.R.S.(0.5).M.A.0" "simindex" "R" "S" "0.5" "M" "A" 0 98.947727 98.47279
1949 "simindex.N.S.(1).M.A.0" "simindex" "N" "S" "1" "M" "A" 0 98.990006 98.38019
1950 "simindex.S.S.(1).M.A.0" "simindex" "S" "S" "1" "M" "A" 0 98.767750 98.29667
1951 "simindex.L.S.(1).M.A.0" "simindex" "L" "S" "1" "M" "A" 0 98.893976 98.38322
1952 "simindex.R.S.(1).M.A.0" "simindex" "R" "S" "1" "M" "A" 0 98.928467 98.51163
1953 "simindex.N.S.(2).M.A.0" "simindex" "N" "S" "2" "M" "A" 0 98.896243 98.36078
1954 "simindex.S.S.(2).M.A.0" "simindex" "S" "S" "2" "M" "A" 0 98.726869 98.29580
1955 "simindex.L.S.(2).M.A.0" "simindex" "L" "S" "2" "M" "A" 0 98.790498 98.33197
1956 "simindex.R.S.(2).M.A.0" "simindex" "R" "S" "2" "M" "A" 0 98.819507 98.40174
1957 "simindex.N.S.(0.5).M.O.0" "simindex" "N" "S" "0.5" "M" "O" 0 97.758139 97.55331
1958 "simindex.S.S.(0.5).M.O.0" "simindex" "S" "S" "0.5" "M" "O" 0 98.787721 98.22043
1959 "simindex.L.S.(0.5).M.O.0" "simindex" "L" "S" "0.5" "M" "O" 0 99.033281 98.44698
1960 "simindex.R.S.(0.5).M.O.0" "simindex" "R" "S" "0.5" "M" "O" 0 98.882630 98.35638
1961 "simindex.N.S.(1).M.O.0" "simindex" "N" "S" "1" "M" "O" 0 98.936546 98.26727
1962 "simindex.S.S.(1).M.O.0" "simindex" "S" "S" "1" "M" "O" 0 98.689758 98.18788
1963 "simindex.L.S.(1).M.O.0" "simindex" "L" "S" "1" "M" "O" 0 98.814203 98.30079
1964 "simindex.R.S.(1).M.O.0" "simindex" "R" "S" "1" "M" "O" 0 98.809634 98.32871
1965 "simindex.N.S.(2).M.O.0" "simindex" "N" "S" "2" "M" "O" 0 98.800974 98.23676
1966 "simindex.S.S.(2).M.O.0" "simindex" "S" "S" "2" "M" "O" 0 98.598926 98.15181
1967 "simindex.L.S.(2).M.O.0" "simindex" "L" "S" "2" "M" "O" 0 98.664279 98.21380
1968 "simindex.R.S.(2).M.O.0" "simindex" "R" "S" "2" "M" "O" 0 98.686426 98.22692
1969 "simindex.N.S.(0.5).W.A.1000" "simindex" "N" "S" "0.5" "W" "A" 250 98.427259 97.88704
1970 "simindex.S.S.(0.5).W.A.1000" "simindex" "S" "S" "0.5" "W" "A" 250 98.700266 98.20899
1971 "simindex.L.S.(0.5).W.A.1000" "simindex" "L" "S" "0.5" "W" "A" 250 98.888064 98.34204
1972 "simindex.R.S.(0.5).W.A.1000" "simindex" "R" "S" "0.5" "W" "A" 250 98.805267 98.34057
1973 "simindex.N.S.(1).W.A.1000" "simindex" "N" "S" "1" "W" "A" 250 98.831227 98.26217
1974 "simindex.S.S.(1).W.A.1000" "simindex" "S" "S" "1" "W" "A" 250 98.722982 98.25772
1975 "simindex.L.S.(1).W.A.1000" "simindex" "L" "S" "1" "W" "A" 250 98.809498 98.32394
1976 "simindex.R.S.(1).W.A.1000" "simindex" "R" "S" "1" "W" "A" 250 98.792979 98.35310
1977 "simindex.N.S.(2).W.A.1000" "simindex" "N" "S" "2" "W" "A" 250 98.793633 98.30020
1978 "simindex.S.S.(2).W.A.1000" "simindex" "S" "S" "2" "W" "A" 250 98.697363 98.26861
1979 "simindex.L.S.(2).W.A.1000" "simindex" "L" "S" "2" "W" "A" 250 98.742233 98.30364
1980 "simindex.R.S.(2).W.A.1000" "simindex" "R" "S" "2" "W" "A" 250 98.741942 98.32675
1981 "simindex.N.S.(0.5).W.O.1000" "simindex" "N" "S" "0.5" "W" "O" 250 98.690887 98.06646
1982 "simindex.S.S.(0.5).W.O.1000" "simindex" "S" "S" "0.5" "W" "O" 250 98.657443 98.16318
1983 "simindex.L.S.(0.5).W.O.1000" "simindex" "L" "S" "0.5" "W" "O" 250 98.814315 98.29385
1984 "simindex.R.S.(0.5).W.O.1000" "simindex" "R" "S" "0.5" "W" "O" 250 98.658719 98.18039
1985 "simindex.N.S.(1).W.O.1000" "simindex" "N" "S" "1" "W" "O" 250 98.722189 98.17341
1986 "simindex.S.S.(1).W.O.1000" "simindex" "S" "S" "1" "W" "O" 250 98.593212 98.13567
1987 "simindex.L.S.(1).W.O.1000" "simindex" "L" "S" "1" "W" "O" 250 98.667394 98.20035
1988 "simindex.R.S.(1).W.O.1000" "simindex" "R" "S" "1" "W" "O" 250 98.625564 98.15908
1989 "simindex.N.S.(2).W.O.1000" "simindex" "N" "S" "2" "W" "O" 250 98.638206 98.14260
1990 "simindex.S.S.(2).W.O.1000" "simindex" "S" "S" "2" "W" "O" 250 98.544751 98.11517
1991 "simindex.L.S.(2).W.O.1000" "simindex" "L" "S" "2" "W" "O" 250 98.578321 98.15049
1992 "simindex.R.S.(2).W.O.1000" "simindex" "R" "S" "2" "W" "O" 250 98.567518 98.13269
1993 "simindex.N.S.(0.5).M.A.1000" "simindex" "N" "S" "0.5" "M" "A" 250 97.716060 97.72576
1994 "simindex.S.S.(0.5).M.A.1000" "simindex" "S" "S" "0.5" "M" "A" 250 98.741058 98.24269
1995 "simindex.L.S.(0.5).M.A.1000" "simindex" "L" "S" "0.5" "M" "A" 250 99.001551 98.44930
1996 "simindex.R.S.(0.5).M.A.1000" "simindex" "R" "S" "0.5" "M" "A" 250 98.947727 98.47279
1997 "simindex.N.S.(1).M.A.1000" "simindex" "N" "S" "1" "M" "A" 250 98.990006 98.38019
1998 "simindex.S.S.(1).M.A.1000" "simindex" "S" "S" "1" "M" "A" 250 98.767750 98.29667
1999 "simindex.L.S.(1).M.A.1000" "simindex" "L" "S" "1" "M" "A" 250 98.893976 98.38322
[truncated: 689 more rows]
